# Supplementary material for: Natural Saccharomyces cerevisiae Strain Reveals Peculiar Genomic Traits for Starch-to-Bioethanol Production: the Design of an Amylolytic Consolidated Bioprocessing Yeast
Source: Front Microbiol. 2022 Jan 20;12:768562. doi: 10.3389/fmicb.2021.768562 (PMC8815085; doi:10.3389/fmicb.2021.768562)
Supplement: Supplementary file 2 [file Table_1.XLSX]

## Sheet: Supp.Table1
Gronchi et al., 2019 "Natural S. cerevisiae strain reveals peculiar genomic traits for starch-to-bioethanol production: the design of an amylolytic consolidated bioprocessing yeast"
Supplementary Table 1. Statistics for genome assemblies of strains included in the study.
Strain	PairFor	PairRev	UnpairFor	UnpairRev	AvgLenght_PF	AvgLength_PR	PercMapReads	AvgCovGenome
AWRI796	2212840	2382343	329414	39310	249.643	211.401	95.9044	52.99
BG1	5999047	6059764	854929	975242	88.4895	89.0878	96.7798	53.43
BM45	4879625	4649854	633491	331663	95.1532	94.488	95.9663	41.28
CAT-1	9331911	9442898	620704	221658	93.4153	92.9894	98.5308	107.28
CBS7959	28994127	28761933	2760114	1158963	87.2436	87.7303	98.2378	245.44
CBS7961	28913995	29394962	14246536	2123395	83.0866	80.9479	97.5853	213.03
CBS7962	27021734	27633511	1589763	689251	90.9406	89.5062	95.7676	257.69
CBS7963	23135640	23737065	2863724	1057091	87.0972	84.5589	97.0328	192.56
CBS7964	30836111	31695967	2973388	841656	89.5528	88.6541	95.0077	283.31
CLIB382	4762700	5160082	457126	84115	149.303	147.664	97.26	107.2
EC1118	749253	799917	94461	12357	247.114	205.446	97.4846	16.73
Ethanol Red	5302549	5302549	152374	121891	147.937	147.557	97.6618	136.08
ICVD254	6385991	6020699	774825	584955	94.8157	94.4096	91.2073	53.81
ISO12	6327742	6422951	274551	135761	159.467	158.133	99.3375	147.83
JCY254	2822199	2684926	354219	213195	95.0632	94.5068	95.2261	23.93
L20	1022547	1022547	91152	36126	145.579	143.196	98.4775	25.07
L328	1588888	1505588	227189	129450	94.7188	94.1613	92.6016	13.32
M.14.1	24567499	24946421	2628283	1050318	87.3868	88.1672	98.4665	221.08
M.9.1	20242656	20371926	2735572	1229340	83.8972	85.066	98.6406	163.97
M1.1	23805219	24702487	1398055	714817	90.7375	89.5355	98.0312	223.31
QA23	4152133	3943173	496380	339618	94.8557	94.3442	93.8062	34.85
RP.10.13	26933359	27278843	3468048	1280800	85.667	86.7077	98.642	229.37
RP.10.14	21360598	21603955	2580681	1021579	85.5929	86.7509	98.3725	182.4
RP.10.4	25682841	25980938	2516159	816634	88.9473	89.5163	98.7825	240.5
RP11.4.1	20895131	20856161	2405004	1309492	83.3777	85.3192	97.8918	168.83
RP11.4.11	26904618	26670783	2701037	1749686	83.4636	85.7237	97.9719	218.31
RP11.4.14	39042463	39128953	5454732	2467045	83.258	85.0346	98.4678	312.38
S288C	7021478	7471222	333729	98283	75.6715	74.1584	98.8988	58.14
SA-1	7416813	7416813	335487	194468	123.143	123.181	98.144	153.6
SA.1.5	38933621	39614097	4471826	1582643	87.4692	87.8738	98.5141	348.11
SA.10.1.VL1	75133767	74688550	14104217	5273372	83.2918	83.7722	97.9948	577.81
SA.10.1.VR4	26299434	25893022	2449823	1806235	83.2666	85.8436	98.598	211.83
SA.9.2.BL3	36398539	37331696	4839496	1438796	87.4713	87.5147	98.3091	324.28
SA.9.3.VR1	23535084	23543835	3535725	1496305	83.0984	85.0109	98.2651	188.05
SA.9.4.BR2	19564080	19570410	2937318	1222267	82.8288	84.7953	98.3661	155.15
SA.9.4.VL4	23675988	23349913	2368786	1579157	83.208	85.7672	98.1823	190.54
SM.8.2.C13	36390316	37197257	4696078	1580031	87.3765	87.5602	97.7019	324.12
SM.8.7.BR1	23907164	24205533	2209102	1062697	88.062	88.5877	97.8801	219.03
SM.8.7.L8	22663724	23334768	3432983	799103	87.1558	86.9972	94.8498	199.92
SM.8.7.L9	24639277	25305920	3615437	948342	87.1469	87.0988	98.3328	217.16
SM.8.8.BL1	25993787	26741865	3982861	1069382	86.9865	86.841	98.6144	228.05
SM.8.8.CVR1	31714773	32010436	2721688	1259318	88.1596	88.8487	98.6053	291.89
SM.9.1.AL1	24402557	24788373	2652630	990157	87.2967	88.0796	98.7158	217.77
SM.9.1.BL7	27484268	27727515	3297598	1474652	85.6098	86.3153	98.3458	232.55
SM.9.2.BR3(L)	26821690	27199045	2685456	1125946	87.5471	88.3911	98.1874	242.59
SM.9.4.BL2	29278184	29572354	3067923	947848	88.8382	89.409	98.6741	272.68
SM.9.4.BR1	4276940	4792015	710995	81553	149.896	147.049	98.4962	95.89
SM.9.4.BR2	13710690	11872318	699689	3148459	77.0113	88.3354	96.2335	98.92
VF8 6	29510119	30026152	2133417	797921	90.8731	90.0007	98.2586	271.48
VL1	6817316	6469830	947243	594401	94.807	94.2338	94.6736	57.18
VR-1	11385277	11565716	677923	253107	93.6737	93.3275	98.2161	135.05
WLP001	7152139	7544752	248154	100782	76.2339	75.2498	97.8745	60.78
WLP705	6950814	7388316	390466	118612	74.0834	72.5777	97.2177	54.98
WLP800	7063482	7467816	313645	119346	74.2947	73.1969	97.7737	56.64
WY1084	7459342	7745197	287948	165028	72.7273	71.4247	97.4509	55.86
Y22-3	81165413	81992308	14487555	6143245	74.2186	77.723	96.7505	594.93

## Sheet: Supp.Table2
Gronchi et al., 2019 "Natural S. cerevisiae strain reveals peculiar genomic traits for starch-to-bioethanol production: the design of an amylolytic consolidated bioprocessing yeast"
Supplementary Table 2. Analysis of variants among the S. cerevisiae strains considered in the study.
#GeneName	GeneId	TranscriptId	BioType	variants_impact_HIGH	variants_impact_LOW	variants_impact_MODERATE	variants_impact_MODIFIER	variants_effect_conservative_inframe_deletion	variants_effect_conservative_inframe_insertion	variants_effect_disruptive_inframe_deletion	variants_effect_disruptive_inframe_insertion	variants_effect_downstream_gene_variant	variants_effect_frameshift_variant	variants_effect_initiator_codon_variant	variants_effect_intron_variant	variants_effect_missense_variant	variants_effect_non_coding_transcript_exon_variant	variants_effect_splice_acceptor_variant	variants_effect_splice_donor_variant	variants_effect_splice_region_variant	variants_effect_start_lost	variants_effect_stop_gained	variants_effect_stop_lost	variants_effect_stop_retained_variant	variants_effect_synonymous_variant	variants_effect_upstream_gene_variant
YAR009C	YAR009C	YAR009C		0	0	0	294	0	0	0	0	150	0	0	0	0	24	0	0	0	0	0	0	0	0	120
YAR010C	YAR010C	YAR010C		0	0	0	233	0	0	0	0	64	0	0	0	0	21	0	0	0	0	0	0	0	0	148
YBL005W-A	YBL005W-A	YBL005W-A		0	0	0	465	0	0	0	0	173	0	0	0	0	167	0	0	0	0	0	0	0	0	125
YBL005W-B	YBL005W-B	YBL005W-B		0	0	0	518	0	0	0	0	74	0	0	0	0	319	0	0	0	0	0	0	0	0	125
YBL100W-A	YBL100W-A	YBL100W-A		0	0	0	343	0	0	0	0	139	0	0	0	0	63	0	0	0	0	0	0	0	0	141
YBL100W-B	YBL100W-B	YBL100W-B		0	0	0	437	0	0	0	0	151	0	0	0	0	145	0	0	0	0	0	0	0	0	141
YBR012W-A	YBR012W-A	YBR012W-A		0	0	0	194	0	0	0	0	44	0	0	0	0	0	0	0	0	0	0	0	0	0	150
YBR012W-B	YBR012W-B	YBR012W-B		0	0	0	309	0	0	0	0	139	0	0	0	0	20	0	0	0	0	0	0	0	0	150
YCL019W	YCL019W	YCL019W		0	0	0	539	0	0	0	0	181	0	0	0	0	70	0	0	0	0	0	0	0	0	288
YCL020W	YCL020W	YCL020W		0	0	0	442	0	0	0	0	117	0	0	0	0	37	0	0	0	0	0	0	0	0	288
YDR034C-C	YDR034C-C	YDR034C-C		0	0	0	661	0	0	0	0	215	0	0	0	0	40	0	0	0	0	0	0	0	0	406
YDR034C-D	YDR034C-D	YDR034C-D		0	0	0	792	0	0	0	0	240	0	0	0	0	146	0	0	0	0	0	0	0	0	406
YDR098C-A	YDR098C-A	YDR098C-A		0	0	0	342	0	0	0	0	152	0	0	0	0	9	0	0	0	0	0	0	0	0	181
YDR098C-B	YDR098C-B	YDR098C-B		0	0	0	444	0	0	0	0	231	0	0	0	0	32	0	0	0	0	0	0	0	0	181
YDR170W-A	YDR170W-A	YDR170W-A		0	0	0	514	0	0	0	0	157	0	0	0	0	221	0	0	0	0	0	0	0	0	136
YDR210C-C	YDR210C-C	YDR210C-C		0	0	0	351	0	0	0	0	242	0	0	0	0	13	0	0	0	0	0	0	0	0	96
YDR210C-D	YDR210C-D	YDR210C-D		0	0	0	416	0	0	0	0	209	0	0	0	0	111	0	0	0	0	0	0	0	0	96
YDR210W-A	YDR210W-A	YDR210W-A		0	0	0	369	0	0	0	0	193	0	0	0	0	30	0	0	0	0	0	0	0	0	146
YDR210W-B	YDR210W-B	YDR210W-B		0	0	0	484	0	0	0	0	243	0	0	0	0	95	0	0	0	0	0	0	0	0	146
YDR261C-C	YDR261C-C	YDR261C-C		0	0	0	281	0	0	0	0	107	0	0	0	0	27	0	0	0	0	0	0	0	0	147
YDR261C-D	YDR261C-D	YDR261C-D		0	0	0	345	0	0	0	0	168	0	0	0	0	30	0	0	0	0	0	0	0	0	147
YDR261W-A	YDR261W-A	YDR261W-A		0	0	0	462	0	0	0	0	162	0	0	0	0	70	0	0	0	0	0	0	0	0	230
YDR261W-B	YDR261W-B	YDR261W-B		0	0	0	464	0	0	0	0	91	0	0	0	0	143	0	0	0	0	0	0	0	0	230
YDR316W-A	YDR316W-A	YDR316W-A		0	0	0	198	0	0	0	0	77	0	0	0	0	0	0	0	0	0	0	0	0	0	121
YDR316W-B	YDR316W-B	YDR316W-B		0	0	0	266	0	0	0	0	141	0	0	0	0	4	0	0	0	0	0	0	0	0	121
YDR365W-A	YDR365W-A	YDR365W-A		0	0	0	104	0	0	0	0	19	0	0	0	0	0	0	0	0	0	0	0	0	0	85
YDR365W-B	YDR365W-B	YDR365W-B		0	0	0	232	0	0	0	0	146	0	0	0	0	1	0	0	0	0	0	0	0	0	85
YER137C-A	YER137C-A	YER137C-A		0	0	0	356	0	0	0	0	100	0	0	0	0	7	0	0	0	0	0	0	0	0	249
YER138C	YER138C	YER138C		0	0	0	466	0	0	0	0	202	0	0	0	0	15	0	0	0	0	0	0	0	0	249
YER159C-A	YER159C-A	YER159C-A		0	0	0	307	0	0	0	0	95	0	0	0	0	9	0	0	0	0	0	0	0	0	203
YER160C	YER160C	YER160C		0	0	0	433	0	0	0	0	210	0	0	0	0	20	0	0	0	0	0	0	0	0	203
YFL002W-A	YFL002W-A	YFL002W-A		0	0	0	292	0	0	0	0	135	0	0	0	0	9	0	0	0	0	0	0	0	0	148
YFL002W-B	YFL002W-B	YFL002W-B		0	0	0	197	0	0	0	0	44	0	0	0	0	5	0	0	0	0	0	0	0	0	148
YGR027W-A	YGR027W-A	YGR027W-A		0	0	0	278	0	0	0	0	77	0	0	0	0	17	0	0	0	0	0	0	0	0	184
YGR027W-B	YGR027W-B	YGR027W-B		0	0	0	393	0	0	0	0	144	0	0	0	0	65	0	0	0	0	0	0	0	0	184
YGR038C-A	YGR038C-A	YGR038C-A		0	0	0	197	0	0	0	0	63	0	0	0	0	17	0	0	0	0	0	0	0	0	117
YGR038C-B	YGR038C-B	YGR038C-B		0	0	0	287	0	0	0	0	139	0	0	0	0	31	0	0	0	0	0	0	0	0	117
YGR109W-A	YGR109W-A	YGR109W-A		0	0	0	333	0	0	0	0	198	0	0	0	0	30	0	0	0	0	0	0	0	0	105
YGR109W-B	YGR109W-B	YGR109W-B		0	1	0	460	0	0	0	0	203	0	0	0	0	153	0	0	1	0	0	0	0	0	105
YGR161C-C	YGR161C-C	YGR161C-C		0	0	0	405	0	0	0	0	240	0	0	0	0	25	0	0	0	0	0	0	0	0	140
YGR161C-D	YGR161C-D	YGR161C-D		0	0	0	417	0	0	0	0	149	0	0	0	0	128	0	0	0	0	0	0	0	0	140
YGR161W-A	YGR161W-A	YGR161W-A		0	0	0	362	0	0	0	0	157	0	0	0	0	3	0	0	0	0	0	0	0	0	202
YGR161W-B	YGR161W-B	YGR161W-B		0	0	0	457	0	0	0	0	232	0	0	0	0	23	0	0	0	0	0	0	0	0	202
YHL009W-A	YHL009W-A	YHL009W-A		0	0	0	253	0	0	0	0	83	0	0	0	0	16	0	0	0	0	0	0	0	0	154
YHL009W-B	YHL009W-B	YHL009W-B		0	0	0	521	0	0	0	0	313	0	0	0	0	54	0	0	0	0	0	0	0	0	154
YHR214C-B	YHR214C-B	YHR214C-B		0	0	0	550	0	0	0	0	289	0	0	0	0	23	0	0	0	0	0	0	0	0	238
YHR214C-C	YHR214C-C	YHR214C-C		0	0	0	297	0	0	0	0	49	0	0	0	0	10	0	0	0	0	0	0	0	0	238
YIL082W-A	YIL082W-A	YIL082W-A		0	0	0	499	0	0	0	0	157	0	0	0	0	145	0	0	0	0	0	0	0	0	197
YJL113W	YJL113W	YJL113W		0	0	0	612	0	0	0	0	346	0	0	0	0	78	0	0	0	0	0	0	0	0	188
YJL114W	YJL114W	YJL114W		0	0	0	306	0	0	0	0	90	0	0	0	0	11	0	0	0	0	0	0	0	0	205
YJR026W	YJR026W	YJR026W		0	0	0	232	0	0	0	0	83	0	0	0	0	5	0	0	0	0	0	0	0	0	144
YJR027W	YJR027W	YJR027W		0	0	0	290	0	0	0	0	74	0	0	0	0	72	0	0	0	0	0	0	0	0	144
YJR028W	YJR028W	YJR028W		0	0	0	171	0	0	0	0	84	0	0	0	0	9	0	0	0	0	0	0	0	0	78
YJR029W	YJR029W	YJR029W		0	0	0	258	0	0	0	0	110	0	0	0	0	70	0	0	0	0	0	0	0	0	78
YLR035C-A	YLR035C-A	YLR035C-A		0	0	0	335	0	0	0	0	171	0	0	0	0	36	0	0	0	0	0	0	0	0	128
YLR157C-A	YLR157C-A	YLR157C-A		0	0	0	30	0	0	0	0	2	0	0	0	0	0	0	0	0	0	0	0	0	0	28
YLR157C-B	YLR157C-B	YLR157C-B		0	0	0	50	0	0	0	0	22	0	0	0	0	0	0	0	0	0	0	0	0	0	28
YLR227W-A	YLR227W-A	YLR227W-A		0	0	0	219	0	0	0	0	75	0	0	0	0	0	0	0	0	0	0	0	0	0	144
YLR227W-B	YLR227W-B	YLR227W-B		0	0	0	316	0	0	0	0	131	0	0	0	0	41	0	0	0	0	0	0	0	0	144
YLR256W-A	YLR256W-A	YLR256W-A		0	0	0	192	0	0	0	0	51	0	0	0	0	6	0	0	0	0	0	0	0	0	135
YLR410W-A	YLR410W-A	YLR410W-A		0	0	0	270	0	0	0	0	92	0	0	0	0	36	0	0	0	0	0	0	0	0	142
YLR410W-B	YLR410W-B	YLR410W-B		0	0	0	410	0	0	0	0	170	0	0	0	0	98	0	0	0	0	0	0	0	0	142
YML039W	YML039W	YML039W		0	0	0	366	0	0	0	0	114	0	0	0	0	8	0	0	0	0	0	0	0	0	244
YML040W	YML040W	YML040W		0	0	0	287	0	0	0	0	39	0	0	0	0	4	0	0	0	0	0	0	0	0	244
YML045W	YML045W	YML045W		0	0	0	365	0	0	0	0	190	0	0	0	0	9	0	0	0	0	0	0	0	0	166
YML045W-A	YML045W-A	YML045W-A		0	0	0	209	0	0	0	0	35	0	0	0	0	8	0	0	0	0	0	0	0	0	166
YMR045C	YMR045C	YMR045C		0	0	0	580	0	0	0	0	135	0	0	0	0	247	0	0	0	0	0	0	0	0	198
YMR046C	YMR046C	YMR046C		0	0	0	474	0	0	0	0	142	0	0	0	0	134	0	0	0	0	0	0	0	0	198
YMR050C	YMR050C	YMR050C		0	0	0	315	0	0	0	0	197	0	0	0	0	16	0	0	0	0	0	0	0	0	102
YMR051C	YMR051C	YMR051C		0	0	0	164	0	0	0	0	61	0	0	0	0	1	0	0	0	0	0	0	0	0	102
YNL054W-A	YNL054W-A	YNL054W-A		0	0	0	343	0	0	0	0	154	0	0	0	0	62	0	0	0	0	0	0	0	0	127
YNL054W-B	YNL054W-B	YNL054W-B		0	0	0	422	0	0	0	0	147	0	0	0	0	148	0	0	0	0	0	0	0	0	127
YNL284C-A	YNL284C-A	YNL284C-A		0	0	0	640	0	0	0	0	240	0	0	0	0	214	0	0	0	0	0	0	0	0	186
YNL284C-B	YNL284C-B	YNL284C-B		0	0	0	700	0	0	0	0	143	0	0	0	0	371	0	0	0	0	0	0	0	0	186
YOL103W-A	YOL103W-A	YOL103W-A		0	0	0	368	0	0	0	0	56	0	0	0	0	27	0	0	0	0	0	0	0	0	285
YOL103W-B	YOL103W-B	YOL103W-B		0	0	0	444	0	0	0	0	110	0	0	0	0	49	0	0	0	0	0	0	0	0	285
YOR142W-A	YOR142W-A	YOR142W-A		0	0	0	233	0	0	0	0	68	0	0	0	0	15	0	0	0	0	0	0	0	0	150
YOR142W-B	YOR142W-B	YOR142W-B		0	0	0	357	0	0	0	0	174	0	0	0	0	33	0	0	0	0	0	0	0	0	150
YOR192C-A	YOR192C-A	YOR192C-A		0	0	0	418	0	0	0	0	155	0	0	0	0	91	0	0	0	0	0	0	0	0	172
YOR192C-B	YOR192C-B	YOR192C-B		0	0	0	577	0	0	0	0	246	0	0	0	0	159	0	0	0	0	0	0	0	0	172
YOR343W-A	YOR343W-A	YOR343W-A		0	0	0	504	0	0	0	0	170	0	0	0	0	42	0	0	0	0	0	0	0	0	292
YOR343W-B	YOR343W-B	YOR343W-B		0	0	0	715	0	0	0	0	278	0	0	0	0	145	0	0	0	0	0	0	0	0	292
YPL060C-A	YPL060C-A	YPL060C-A		0	0	0	255	0	0	0	0	127	0	0	0	0	2	0	0	0	0	0	0	0	0	126
YPL257W-A	YPL257W-A	YPL257W-A		0	0	0	269	0	0	0	0	96	0	0	0	0	13	0	0	0	0	0	0	0	0	160
YPL257W-B	YPL257W-B	YPL257W-B		0	0	0	452	0	0	0	0	276	0	0	0	0	16	0	0	0	0	0	0	0	0	160
YPR137C-A	YPR137C-A	YPR137C-A		0	0	0	139	0	0	0	0	38	0	0	0	0	0	0	0	0	0	0	0	0	0	101
YPR137C-B	YPR137C-B	YPR137C-B		0	0	0	210	0	0	0	0	109	0	0	0	0	0	0	0	0	0	0	0	0	0	101
YPR158C-C	YPR158C-C	YPR158C-C		0	0	0	374	0	0	0	0	124	0	0	0	0	45	0	0	0	0	0	0	0	0	205
YPR158C-D	YPR158C-D	YPR158C-D		0	0	0	389	0	0	0	0	79	0	0	0	0	105	0	0	0	0	0	0	0	0	205
YPR158W-A	YPR158W-A	YPR158W-A		0	0	0	187	0	0	0	0	79	0	0	0	0	0	0	0	0	0	0	0	0	0	108
YPR158W-B	YPR158W-B	YPR158W-B		0	0	0	247	0	0	0	0	124	0	0	0	0	15	0	0	0	0	0	0	0	0	108
HRA1	HRA1	HRA1_ncRNA	lincRNA	0	0	0	265	0	0	0	0	129	0	0	0	0	19	0	0	0	0	0	0	0	0	117
ICR1	ICR1	ICR1_ncRNA	lincRNA	0	1	0	801	0	0	0	0	320	0	0	0	0	251	0	0	1	0	0	0	0	0	231
IRT1	IRT1	IRT1_ncRNA	lincRNA	0	1	0	428	0	0	0	0	154	0	0	0	0	120	0	0	1	0	0	0	0	0	155
PWR1	PWR1	PWR1_ncRNA	lincRNA	0	1	0	681	0	0	0	0	235	0	0	0	0	78	0	0	1	0	0	0	0	0	369
RME2	RME2	RME2_ncRNA	lincRNA	0	0	0	358	0	0	0	0	135	0	0	0	0	70	0	0	0	0	0	0	0	0	153
RME3	RME3	RME3_ncRNA	lincRNA	0	0	0	237	0	0	0	0	94	0	0	0	0	51	0	0	0	0	0	0	0	0	92
RNA170	RNA170	RNA170_ncRNA	lincRNA	0	0	0	250	0	0	0	0	120	0	0	0	0	9	0	0	0	0	0	0	0	0	121
RPR1	RPR1	RPR1_ncRNA	lincRNA	0	0	0	299	0	0	0	0	93	0	0	0	0	5	0	0	0	0	0	0	0	0	201
RUF20	RUF20	RUF20_ncRNA	lincRNA	0	0	0	201	0	0	0	0	103	0	0	0	0	11	0	0	0	0	0	0	0	0	87
RUF21	RUF21	RUF21_ncRNA	lincRNA	0	1	0	287	0	0	0	0	103	0	0	0	0	46	0	0	1	0	0	0	0	0	139
RUF22	RUF22	RUF22_ncRNA	lincRNA	0	1	0	345	0	0	0	0	142	0	0	0	0	54	0	0	1	0	0	0	0	0	150
RUF23	RUF23	RUF23_ncRNA	lincRNA	0	0	0	304	0	0	0	0	199	0	0	0	0	17	0	0	0	0	0	0	0	0	88
RUF5-1	RUF5-1	RUF5-1_ncRNA	lincRNA	0	0	0	151	0	0	0	0	62	0	0	0	0	13	0	0	0	0	0	0	0	0	76
RUF5-2	RUF5-2	RUF5-2_ncRNA	lincRNA	0	0	0	173	0	0	0	0	92	0	0	0	0	8	0	0	0	0	0	0	0	0	73
SCR1	SCR1	SCR1_ncRNA	lincRNA	0	0	0	272	0	0	0	0	114	0	0	0	0	11	0	0	0	0	0	0	0	0	147
SRG1	SRG1	SRG1_ncRNA	lincRNA	0	0	0	231	0	0	0	0	97	0	0	0	0	11	0	0	0	0	0	0	0	0	123
ZOD1	ZOD1	ZOD1_ncRNA	lincRNA	0	0	0	241	0	0	0	0	99	0	0	0	0	5	0	0	0	0	0	0	0	0	137
AAC1	YMR056C	YMR056C_mRNA	protein_coding	0	12	5	285	0	0	0	0	99	0	0	0	5	0	0	0	0	0	0	0	0	12	186
AAC3	YBR085W	YBR085W_mRNA	protein_coding	0	12	7	338	0	0	0	0	203	0	0	0	7	0	0	0	0	0	0	0	0	12	135
AAD10	YJR155W	YJR155W_mRNA	protein_coding	6	90	18	396	0	0	1	1	192	6	0	0	16	0	0	0	0	0	0	0	0	90	204
AAD14	YNL331C	YNL331C_mRNA	protein_coding	16	132	58	538	2	1	0	1	413	15	0	0	54	0	0	0	0	0	1	0	0	132	125
AAD15	YOL165C	YOL165C_mRNA	protein_coding	7	17	16	470	1	0	0	0	384	7	0	0	15	0	0	0	0	0	0	0	0	17	86
AAD3	YCR107W	YCR107W_mRNA	protein_coding	7	73	59	876	0	0	0	1	497	5	0	0	58	0	0	0	0	0	2	0	0	73	379
AAD4	YDL243C	YDL243C_mRNA	protein_coding	33	110	73	625	2	4	8	1	287	30	0	0	58	0	0	0	1	0	3	0	1	109	338
AAH1	YNL141W	YNL141W_mRNA	protein_coding	0	11	5	308	0	0	0	0	123	0	0	0	5	0	0	0	0	0	0	0	0	11	185
AAP1	YHR047C	YHR047C_mRNA	protein_coding	0	20	13	288	0	0	0	0	150	0	0	0	13	0	0	0	0	0	0	0	0	20	138
AAR2	YBL074C	YBL074C_mRNA	protein_coding	1	11	5	237	0	0	0	0	120	0	0	0	5	0	0	0	0	0	1	0	0	11	117
AAT1	YKL106W	YKL106W_mRNA	protein_coding	0	17	16	376	0	0	0	0	188	0	0	0	16	0	0	0	0	0	0	0	0	17	188
AAT2	YLR027C	YLR027C_mRNA	protein_coding	0	15	8	301	0	0	0	0	159	0	0	0	8	0	0	0	0	0	0	0	0	15	142
ABD1	YBR236C	YBR236C_mRNA	protein_coding	0	15	7	220	0	0	0	0	119	0	0	0	7	0	0	0	1	0	0	0	1	14	101
ABF1	YKL112W	YKL112W_mRNA	protein_coding	0	34	23	246	0	1	1	0	157	0	0	0	21	0	0	0	0	0	0	0	0	34	89
ABF2	YMR072W	YMR072W_mRNA	protein_coding	0	5	2	297	0	0	0	0	132	0	0	0	2	0	0	0	0	0	0	0	0	5	165
ABM1	YJR108W	YJR108W_mRNA	protein_coding	6	2	11	206	0	1	0	1	102	4	0	0	9	0	0	0	1	0	4	1	0	2	104
ABP1	YCR088W	YCR088W_mRNA	protein_coding	0	30	27	355	0	1	0	0	234	0	0	0	26	0	0	0	0	0	0	0	0	30	121
ABP140	YOR239W	YOR239W_mRNA	protein_coding	2	12	22	223	1	0	0	0	84	2	0	0	21	0	0	0	0	0	0	0	0	12	139
ABZ1	YNR033W	YNR033W_mRNA	protein_coding	3	30	29	206	0	0	0	0	124	1	0	0	29	0	0	0	0	0	2	0	0	30	82
ABZ2	YMR289W	YMR289W_mRNA	protein_coding	0	11	11	219	0	0	0	0	120	0	0	0	11	0	0	0	0	0	0	0	0	11	99
ACA1	YER045C	YER045C_mRNA	protein_coding	5	19	27	325	0	0	0	0	115	3	0	0	27	0	0	0	0	0	2	0	0	19	210
ACB1	YGR037C	YGR037C_mRNA	protein_coding	0	0	2	237	0	0	0	0	150	0	0	0	2	0	0	0	0	0	0	0	0	0	87
ACC1	YNR016C	YNR016C_mRNA	protein_coding	0	102	32	308	0	0	0	0	179	0	0	0	32	0	0	0	0	0	0	0	0	102	129
ACE2	YLR131C	YLR131C_mRNA	protein_coding	4	36	37	280	0	0	0	0	147	4	0	0	37	0	0	0	0	0	0	0	0	36	133
ACF2	YLR144C	YLR144C_mRNA	protein_coding	1	10	19	238	0	1	0	0	130	0	0	0	18	0	0	0	0	0	1	0	0	10	108
ACF4	YJR083C	YJR083C_mRNA	protein_coding	1	12	13	249	0	0	0	0	132	1	0	0	13	0	0	0	0	0	0	0	0	12	117
ACH1	YBL015W	YBL015W_mRNA	protein_coding	0	13	3	428	0	0	0	0	251	0	0	0	3	0	0	0	0	0	0	0	0	13	177
ACK1	YDL203C	YDL203C_mRNA	protein_coding	0	28	19	268	0	0	0	0	127	0	0	0	19	0	0	0	0	0	0	0	0	28	141
ACL4	YDR161W	YDR161W_mRNA	protein_coding	0	13	9	212	0	0	0	0	86	0	0	0	9	0	0	0	0	0	0	0	0	13	126
ACM1	YPL267W	YPL267W_mRNA	protein_coding	0	6	5	281	0	0	0	0	150	0	0	0	5	0	0	0	0	0	0	0	0	6	131
ACO1	YLR304C	YLR304C_mRNA	protein_coding	0	21	3	263	0	0	0	0	185	0	0	0	3	0	0	0	0	0	0	0	0	21	78
ACO2	YJL200C	YJL200C_mRNA	protein_coding	0	35	16	258	0	0	0	0	99	0	0	0	16	0	0	0	0	0	0	0	0	35	159
ACP1	YKL192C	YKL192C_mRNA	protein_coding	0	6	3	344	0	0	0	0	132	0	0	0	3	0	0	0	0	0	0	0	0	6	212
ACS1	YAL054C	YAL054C_mRNA	protein_coding	0	25	8	325	0	0	0	0	173	0	0	0	8	0	0	0	0	0	0	0	0	25	152
ACS2	YLR153C	YLR153C_mRNA	protein_coding	0	22	13	267	1	0	0	0	109	0	0	0	12	0	0	0	0	0	0	0	0	22	158
ACT1	YFL039C	YFL039C_mRNA	protein_coding	0	8	0	308	0	0	0	0	144	0	0	17	0	0	0	0	0	0	0	0	0	8	147
ADA2	YDR448W	YDR448W_mRNA	protein_coding	0	18	7	237	0	0	0	0	112	0	0	0	7	0	0	0	0	0	0	0	0	18	125
ADD37	YMR184W	YMR184W_mRNA	protein_coding	0	5	7	306	0	0	0	0	149	0	0	0	7	0	0	0	0	0	0	0	0	5	157
ADD66	YKL206C	YKL206C_mRNA	protein_coding	0	4	4	203	0	0	0	0	121	0	0	0	4	0	0	0	0	0	0	0	0	4	82
ADE1	YAR015W	YAR015W_mRNA	protein_coding	0	15	3	263	0	0	0	0	128	0	0	0	3	0	0	0	0	0	0	0	0	15	135
ADE12	YNL220W	YNL220W_mRNA	protein_coding	0	11	6	214	0	0	0	0	82	0	0	0	6	0	0	0	0	0	0	0	0	11	132
ADE13	YLR359W	YLR359W_mRNA	protein_coding	1	15	2	155	0	0	0	1	81	0	0	0	2	0	0	0	0	0	1	0	0	15	74
ADE16	YLR028C	YLR028C_mRNA	protein_coding	0	26	7	320	0	0	0	0	142	0	0	0	7	0	0	0	1	0	0	0	1	25	178
ADE17	YMR120C	YMR120C_mRNA	protein_coding	0	16	3	382	0	0	0	0	179	0	0	0	3	0	0	0	0	0	0	0	0	16	203
ADE2	YOR128C	YOR128C_mRNA	protein_coding	0	15	10	210	0	0	0	0	110	0	0	0	10	0	0	0	0	0	0	0	0	15	100
ADE3	YGR204W	YGR204W_mRNA	protein_coding	0	52	16	249	0	0	0	0	129	0	0	0	16	0	0	0	0	0	0	0	0	52	120
ADE4	YMR300C	YMR300C_mRNA	protein_coding	0	11	3	244	0	0	0	0	140	0	0	0	3	0	0	0	0	0	0	0	0	11	104
ADE5,7	YGL234W	YGL234W_mRNA	protein_coding	2	19	8	227	0	0	0	0	95	2	0	0	8	0	0	0	0	0	0	0	0	19	132
ADE6	YGR061C	YGR061C_mRNA	protein_coding	1	42	30	333	0	0	0	0	191	0	0	0	30	0	0	0	0	0	1	0	0	42	142
ADE8	YDR408C	YDR408C_mRNA	protein_coding	0	6	4	179	0	0	0	0	90	0	0	0	4	0	0	0	0	0	0	0	0	6	89
ADF1	YCL058W-A	YCL058W-A_mRNA	protein_coding	0	2	6	231	0	0	0	0	120	0	0	0	6	0	0	0	0	0	0	0	0	2	111
ADH1	YOL086C	YOL086C_mRNA	protein_coding	2	43	23	382	0	0	0	0	196	2	0	0	23	0	0	0	0	0	0	0	0	43	186
ADH2	YMR303C	YMR303C_mRNA	protein_coding	4	48	21	214	0	0	0	0	117	4	0	0	21	0	0	0	0	0	0	0	0	48	97
ADH3	YMR083W	YMR083W_mRNA	protein_coding	0	6	3	312	0	0	0	0	136	0	0	0	3	0	0	0	0	0	0	0	0	6	176
ADH4	YGL256W	YGL256W_mRNA	protein_coding	0	23	14	967	0	0	0	0	550	0	0	0	14	0	0	0	0	0	0	0	0	23	417
ADH5	YBR145W	YBR145W_mRNA	protein_coding	0	10	6	294	0	0	0	0	142	0	0	0	6	0	0	0	0	0	0	0	0	10	152
ADH6	YMR318C	YMR318C_mRNA	protein_coding	0	13	12	448	0	0	0	0	239	0	0	0	12	0	0	0	0	0	0	0	0	13	209
ADH7	YCR105W	YCR105W_mRNA	protein_coding	7	60	30	1091	0	0	0	0	413	5	0	0	30	0	0	0	0	1	1	0	0	60	678
ADI1	YMR009W	YMR009W_mRNA	protein_coding	0	10	7	221	0	0	0	0	100	0	0	0	7	0	0	0	0	0	0	0	0	10	121
ADK1	YDR226W	YDR226W_mRNA	protein_coding	0	4	6	256	0	0	0	0	114	0	0	0	6	0	0	0	0	0	0	0	0	4	142
ADK2	YER170W	YER170W_mRNA	protein_coding	1	4	7	195	0	0	0	0	74	1	0	0	7	0	0	0	0	0	0	0	0	4	121
ADO1	YJR105W	YJR105W_mRNA	protein_coding	1	10	10	254	0	0	0	0	128	1	0	0	10	0	0	0	0	0	0	0	0	10	126
ADP1	YCR011C	YCR011C_mRNA	protein_coding	0	29	16	489	0	0	0	0	404	0	0	0	16	0	0	0	0	0	0	0	0	29	85
ADR1	YDR216W	YDR216W_mRNA	protein_coding	2	54	38	179	0	0	0	0	92	2	0	0	38	0	0	0	0	0	0	0	0	54	87
ADY2	YCR010C	YCR010C_mRNA	protein_coding	0	56	2	542	0	0	0	0	420	0	0	0	2	0	0	0	0	0	0	0	0	56	122
ADY3	YDL239C	YDL239C_mRNA	protein_coding	0	24	40	297	0	0	0	0	183	0	0	0	40	0	0	0	0	0	0	0	0	24	114
ADY4	YLR227C	YLR227C_mRNA	protein_coding	0	18	15	213	0	0	0	0	138	0	0	0	15	0	0	0	0	0	0	0	0	18	75
AEP1	YMR064W	YMR064W_mRNA	protein_coding	0	22	25	266	0	0	0	0	129	0	0	0	25	0	0	0	0	0	0	0	0	22	137
AEP2	YMR282C	YMR282C_mRNA	protein_coding	0	11	12	202	0	0	0	0	102	0	0	0	12	0	0	0	0	0	0	0	0	11	100
AEP3	YPL005W	YPL005W_mRNA	protein_coding	1	25	15	233	0	0	0	0	111	1	0	0	15	0	0	0	0	0	0	0	0	25	122
AFB1	YLR040C	YLR040C_mRNA	protein_coding	0	8	8	263	0	0	0	0	132	0	0	0	8	0	0	0	0	0	0	0	0	8	131
AFG1	YEL052W	YEL052W_mRNA	protein_coding	0	17	13	353	0	0	0	0	224	0	0	0	13	0	0	0	0	0	0	0	0	17	129
AFG2	YLR397C	YLR397C_mRNA	protein_coding	1	32	15	192	0	0	0	0	103	1	0	0	15	0	0	0	0	0	0	0	0	32	89
AFG3	YER017C	YER017C_mRNA	protein_coding	0	46	16	301	0	0	0	1	156	0	0	0	15	0	0	0	0	0	0	0	0	46	145
AFI1	YOR129C	YOR129C_mRNA	protein_coding	1	16	21	289	0	0	0	1	119	0	0	0	20	0	0	0	0	0	1	0	0	16	170
AFR1	YDR085C	YDR085C_mRNA	protein_coding	0	27	42	296	0	0	0	0	139	0	0	0	42	0	0	0	0	0	0	0	0	27	157
AFT1	YGL071W	YGL071W_mRNA	protein_coding	2	17	30	266	0	0	0	0	132	0	0	0	30	0	0	0	0	0	2	0	0	17	134
AFT2	YPL202C	YPL202C_mRNA	protein_coding	1	7	19	294	0	0	0	0	131	1	0	0	19	0	0	0	0	0	0	0	0	7	163
AGA1	YNR044W	YNR044W_mRNA	protein_coding	26	55	82	211	3	4	11	9	113	26	0	0	55	0	0	0	0	0	3	0	0	55	98
AGA2	YGL032C	YGL032C_mRNA	protein_coding	0	3	6	311	0	0	0	0	176	0	0	0	6	0	0	0	0	0	0	0	0	3	135
AGC1	YPR021C	YPR021C_mRNA	protein_coding	0	37	15	288	0	0	0	0	122	0	0	0	15	0	0	0	0	0	0	0	0	37	166
AGE1	YDR524C	YDR524C_mRNA	protein_coding	0	17	8	314	0	0	0	0	117	0	0	0	8	0	0	0	0	0	0	0	0	17	197
AGE2	YIL044C	YIL044C_mRNA	protein_coding	1	13	8	248	0	0	0	0	129	1	0	0	8	0	0	0	0	0	0	0	0	13	119
AGP1	YCL025C	YCL025C_mRNA	protein_coding	0	23	16	394	0	0	0	0	151	0	0	0	16	0	0	0	0	0	0	0	0	23	243
AGP2	YBR132C	YBR132C_mRNA	protein_coding	0	28	15	254	0	0	0	0	138	0	1	0	15	0	0	0	0	0	0	0	0	27	116
AGP3	YFL055W	YFL055W_mRNA	protein_coding	2	19	16	801	0	0	0	0	210	1	0	0	16	0	0	0	0	0	1	0	0	19	591
AGX1	YFL030W	YFL030W_mRNA	protein_coding	0	14	5	295	0	0	0	0	103	0	0	0	5	0	0	0	0	0	0	0	0	14	192
AHA1	YDR214W	YDR214W_mRNA	protein_coding	0	6	7	202	0	0	0	0	122	0	0	0	7	0	0	0	0	0	0	0	0	6	80
AHC1	YOR023C	YOR023C_mRNA	protein_coding	1	15	15	246	0	0	0	0	128	0	0	0	15	0	0	0	0	0	1	0	0	15	118
AHC2	YCR082W	YCR082W_mRNA	protein_coding	0	6	2	221	0	0	0	0	125	0	0	0	2	0	0	0	0	0	0	0	0	6	96
AHK1	YDL073W	YDL073W_mRNA	protein_coding	2	38	48	298	0	0	0	0	128	1	0	0	48	0	0	0	1	0	1	0	1	37	170
AHP1	YLR109W	YLR109W_mRNA	protein_coding	0	7	1	304	0	0	0	0	162	0	0	0	1	0	0	0	0	0	0	0	0	7	142
AHT1	YHR093W	YHR093W_mRNA	protein_coding	10	4	11	348	0	0	0	0	169	9	0	0	11	0	0	0	0	0	1	0	0	4	179
AIF1	YNR074C	YNR074C_mRNA	protein_coding	0	20	16	1292	0	0	0	0	541	0	0	0	16	0	0	0	0	0	0	0	0	20	751
AIM10	YER087W	YER087W_mRNA	protein_coding	0	21	16	248	0	0	0	0	145	0	0	0	16	0	0	0	0	0	0	0	0	21	103
AIM11	YER093C-A	YER093C-A_mRNA	protein_coding	1	4	6	234	0	0	0	0	121	0	0	6	6	0	0	0	0	0	1	0	0	4	107
AIM14	YGL160W	YGL160W_mRNA	protein_coding	0	19	20	340	0	0	0	0	191	0	0	0	20	0	0	0	0	0	0	0	0	19	149
AIM17	YHL021C	YHL021C_mRNA	protein_coding	1	12	8	258	0	0	0	0	135	1	0	0	8	0	0	0	0	0	0	0	0	12	123
AIM18	YHR198C	YHR198C_mRNA	protein_coding	1	20	19	295	0	0	0	0	123	1	0	0	19	0	0	0	0	0	0	0	0	20	172
AIM19	YIL087C	YIL087C_mRNA	protein_coding	1	3	7	331	0	0	0	0	181	1	0	0	7	0	0	0	0	0	0	0	0	3	150
AIM2	YAL049C	YAL049C_mRNA	protein_coding	0	13	12	347	0	0	0	0	168	0	0	0	12	0	0	0	0	0	0	0	0	13	179
AIM20	YIL158W	YIL158W_mRNA	protein_coding	0	5	11	535	0	0	0	0	97	0	0	0	11	0	0	0	0	0	0	0	0	5	438
AIM21	YIR003W	YIR003W_mRNA	protein_coding	4	16	47	227	1	0	0	1	109	3	0	0	45	0	0	0	0	0	1	0	0	16	118
AIM22	YJL046W	YJL046W_mRNA	protein_coding	0	5	13	435	0	0	0	0	298	0	0	0	13	0	0	0	0	0	0	0	0	5	137
AIM23	YJL131C	YJL131C_mRNA	protein_coding	0	4	2	213	0	0	0	0	158	0	0	0	2	0	0	0	0	0	0	0	0	4	55
AIM24	YJR080C	YJR080C_mRNA	protein_coding	0	14	16	270	0	0	0	0	135	0	0	0	16	0	0	0	0	0	0	0	0	14	135
AIM25	YJR100C	YJR100C_mRNA	protein_coding	0	5	6	285	0	0	0	0	138	0	0	0	6	0	0	0	0	0	0	0	0	5	147
AIM26	YKL037W	YKL037W_mRNA	protein_coding	0	0	8	321	0	0	0	1	142	0	0	0	7	0	0	0	0	0	0	0	0	0	179
AIM29	YKR074W	YKR074W_mRNA	protein_coding	0	6	2	334	0	0	0	0	183	0	0	0	2	0	0	0	0	0	0	0	0	6	151
AIM3	YBR108W	YBR108W_mRNA	protein_coding	2	36	51	289	1	1	3	8	132	2	0	0	38	0	0	0	0	0	0	0	0	36	157
AIM32	YML050W	YML050W_mRNA	protein_coding	0	13	2	263	0	0	0	0	106	0	0	0	2	0	0	0	0	0	0	0	0	13	157
AIM33	YML087C	YML087C_mRNA	protein_coding	0	8	5	254	0	0	0	0	126	0	0	0	5	0	0	0	0	0	0	0	0	8	128
AIM34	YMR003W	YMR003W_mRNA	protein_coding	0	9	9	236	0	0	0	0	122	0	0	0	9	0	0	0	0	0	0	0	0	9	114
AIM36	YMR157C	YMR157C_mRNA	protein_coding	0	6	5	248	0	0	0	0	115	0	0	0	5	0	0	0	0	0	0	0	0	6	133
AIM39	YOL053W	YOL053W_mRNA	protein_coding	0	20	19	335	0	0	0	0	109	0	0	0	19	0	0	0	0	0	0	0	0	20	226
AIM4	YBR194W	YBR194W_mRNA	protein_coding	1	5	13	233	0	0	0	0	117	1	0	0	13	0	0	0	0	0	0	0	0	5	116
AIM41	YOR215C	YOR215C_mRNA	protein_coding	1	7	5	228	0	0	0	0	127	1	0	0	5	0	0	0	0	0	0	0	0	7	101
AIM44	YPL158C	YPL158C_mRNA	protein_coding	4	34	51	174	3	3	7	2	70	4	0	0	36	0	0	0	0	0	0	0	0	34	104
AIM45	YPR004C	YPR004C_mRNA	protein_coding	1	11	11	322	0	0	0	0	186	1	0	0	11	0	0	0	0	0	0	0	0	11	136
AIM46	YHR199C	YHR199C_mRNA	protein_coding	0	9	8	315	0	0	0	0	141	0	0	0	8	0	0	0	0	0	0	0	0	9	174
AIM6	YDL237W	YDL237W_mRNA	protein_coding	1	12	8	232	0	0	0	0	82	1	0	0	8	0	0	0	0	0	0	0	0	12	150
AIM7	YDR063W	YDR063W_mRNA	protein_coding	0	6	2	299	0	0	0	0	161	0	0	0	2	0	0	0	0	0	0	0	0	6	138
AIM9	YER080W	YER080W_mRNA	protein_coding	1	28	20	206	0	0	0	0	104	1	0	0	20	0	0	0	0	0	0	0	0	28	102
AIP1	YMR092C	YMR092C_mRNA	protein_coding	1	13	14	279	0	0	0	0	152	0	0	0	14	0	0	0	0	0	1	0	0	13	127
AIR1	YIL079C	YIL079C_mRNA	protein_coding	0	18	13	332	0	0	0	0	192	0	0	0	13	0	0	0	0	0	0	0	0	18	140
AIR2	YDL175C	YDL175C_mRNA	protein_coding	0	7	8	236	0	0	0	0	110	0	0	0	8	0	0	0	0	0	0	0	0	7	126
AKL1	YBR059C	YBR059C_mRNA	protein_coding	0	39	38	235	0	1	0	0	99	0	0	0	37	0	0	0	0	0	0	0	0	39	136
AKR1	YDR264C	YDR264C_mRNA	protein_coding	0	15	15	271	0	0	0	0	155	0	0	0	15	0	0	0	0	0	0	0	0	15	116
AKR2	YOR034C	YOR034C_mRNA	protein_coding	2	18	30	325	0	0	0	0	188	1	0	0	30	0	0	0	0	1	0	0	0	18	137
ALA1	YOR335C	YOR335C_mRNA	protein_coding	0	35	9	214	0	0	0	0	89	0	0	0	9	0	0	0	0	0	0	0	0	35	125
ALB1	YJL122W	YJL122W_mRNA	protein_coding	0	3	9	242	0	0	0	0	130	0	0	0	9	0	0	0	0	0	0	0	0	3	112
ALD2	YMR170C	YMR170C_mRNA	protein_coding	1	34	18	243	0	0	0	0	121	0	0	0	18	0	0	0	0	0	1	0	0	34	122
ALD3	YMR169C	YMR169C_mRNA	protein_coding	0	32	16	219	0	0	0	0	76	0	0	0	16	0	0	0	0	0	0	0	0	32	143
ALD4	YOR374W	YOR374W_mRNA	protein_coding	0	9	7	300	0	0	0	0	155	0	0	0	7	0	0	0	0	0	0	0	0	9	145
ALD5	YER073W	YER073W_mRNA	protein_coding	0	30	4	238	0	0	0	0	141	0	0	0	4	0	0	0	0	0	0	0	0	30	97
ALD6	YPL061W	YPL061W_mRNA	protein_coding	0	15	2	248	0	0	0	0	103	0	0	0	2	0	0	0	0	0	0	0	0	15	145
ALE1	YOR175C	YOR175C_mRNA	protein_coding	0	15	6	265	0	0	0	0	115	0	0	0	6	0	0	0	0	0	0	0	0	15	150
ALF1	YNL148C	YNL148C_mRNA	protein_coding	0	9	8	289	0	0	0	0	141	0	0	0	8	0	0	0	0	0	0	0	0	9	148
ALG1	YBR110W	YBR110W_mRNA	protein_coding	0	18	16	346	0	0	0	0	187	0	0	0	16	0	0	0	0	0	0	0	0	18	159
ALG11	YNL048W	YNL048W_mRNA	protein_coding	1	25	12	242	0	0	0	0	121	0	0	0	12	0	0	0	0	0	1	0	0	25	121
ALG12	YNR030W	YNR030W_mRNA	protein_coding	0	25	17	213	0	0	0	0	75	0	0	0	17	0	0	0	0	0	0	0	0	25	138
ALG13	YGL047W	YGL047W_mRNA	protein_coding	0	10	7	281	0	0	0	0	178	0	0	0	7	0	0	0	0	0	0	0	0	10	103
ALG14	YBR070C	YBR070C_mRNA	protein_coding	0	8	8	280	0	0	0	0	143	0	0	0	8	0	0	0	0	0	0	0	0	8	137
ALG2	YGL065C	YGL065C_mRNA	protein_coding	1	22	18	251	0	0	0	0	138	0	0	0	18	0	0	0	1	0	0	1	0	22	113
ALG3	YBL082C	YBL082C_mRNA	protein_coding	0	14	8	275	0	1	0	0	94	0	0	0	7	0	0	0	0	0	0	0	0	14	181
ALG5	YPL227C	YPL227C_mRNA	protein_coding	0	12	11	217	0	0	0	0	122	0	0	0	11	0	0	0	0	0	0	0	0	12	95
ALG6	YOR002W	YOR002W_mRNA	protein_coding	1	9	9	240	0	0	0	0	117	1	0	0	9	0	0	0	0	0	0	0	0	9	123
ALG7	YBR243C	YBR243C_mRNA	protein_coding	1	17	4	214	0	0	0	0	131	0	0	0	4	0	0	0	0	0	1	0	0	17	83
ALG8	YOR067C	YOR067C_mRNA	protein_coding	1	15	10	257	0	0	0	0	151	0	0	0	10	0	0	0	0	0	1	0	0	15	106
ALG9	YNL219C	YNL219C_mRNA	protein_coding	0	13	11	190	0	0	0	0	122	0	0	0	11	0	0	0	0	0	0	0	0	13	68
ALK1	YGL021W	YGL021W_mRNA	protein_coding	1	15	16	187	0	0	0	0	88	1	0	0	16	0	0	0	0	0	0	0	0	15	99
ALK2	YBL009W	YBL009W_mRNA	protein_coding	0	26	20	226	0	0	0	1	104	0	0	0	19	0	0	0	0	0	0	0	0	26	122
ALO1	YML086C	YML086C_mRNA	protein_coding	0	14	9	273	0	0	0	0	129	0	0	0	9	0	0	0	0	0	0	0	0	14	144
ALP1	YNL270C	YNL270C_mRNA	protein_coding	0	38	26	462	0	1	0	0	165	0	0	0	25	0	0	0	0	0	0	0	0	38	297
ALR1	YOL130W	YOL130W_mRNA	protein_coding	4	112	35	442	0	0	1	0	288	4	0	0	34	0	0	0	0	0	0	0	0	112	154
ALR2	YFL050C	YFL050C_mRNA	protein_coding	2	30	38	405	0	0	0	0	260	2	0	0	38	0	0	0	0	0	0	0	0	30	145
ALT1	YLR089C	YLR089C_mRNA	protein_coding	0	21	9	265	0	0	0	0	111	0	0	0	9	0	0	0	0	0	0	0	0	21	154
ALT2	YDR111C	YDR111C_mRNA	protein_coding	2	17	8	282	0	0	0	0	114	1	0	0	8	0	0	0	0	0	1	0	0	17	168
ALY1	YKR021W	YKR021W_mRNA	protein_coding	0	31	20	288	0	0	0	0	163	0	0	0	20	0	0	0	0	0	0	0	0	31	125
ALY2	YJL084C	YJL084C_mRNA	protein_coding	0	27	33	258	0	0	0	0	114	0	0	0	33	0	0	0	0	0	0	0	0	27	144
AMA1	YGR225W	YGR225W_mRNA	protein_coding	1	23	16	359	0	0	0	0	209	0	0	5	16	0	0	0	0	0	1	0	0	23	145
AMD1	YML035C	YML035C_mRNA	protein_coding	0	39	16	232	0	0	0	0	104	0	0	0	16	0	0	0	0	0	0	0	0	39	128
AMD2	YDR242W	YDR242W_mRNA	protein_coding	0	26	20	241	0	0	0	0	97	0	0	0	20	0	0	0	0	0	0	0	0	26	144
AME1	YBR211C	YBR211C_mRNA	protein_coding	0	11	10	276	0	0	0	0	155	0	0	0	10	0	0	0	0	0	0	0	0	11	121
AMF1	YOR378W	YOR378W_mRNA	protein_coding	2	18	14	392	0	0	0	0	205	2	0	0	14	0	0	0	0	0	0	0	0	18	187
AMN1	YBR158W	YBR158W_mRNA	protein_coding	0	9	14	275	0	0	0	0	133	0	0	0	14	0	0	0	0	0	0	0	0	9	142
AMS1	YGL156W	YGL156W_mRNA	protein_coding	0	42	20	297	0	0	0	0	124	0	0	0	20	0	0	0	0	0	0	0	0	42	173
ANB1	YJR047C	YJR047C_mRNA	protein_coding	0	2	0	376	0	0	0	0	200	0	0	0	0	0	0	0	0	0	0	0	0	2	176
ANP1	YEL036C	YEL036C_mRNA	protein_coding	0	28	17	357	0	1	2	2	163	0	0	0	12	0	0	0	0	0	0	0	0	28	194
ANR2	YKL047W	YKL047W_mRNA	protein_coding	0	19	30	279	0	0	0	0	168	0	0	0	30	0	0	0	0	0	0	0	0	19	111
ANS1	YHR126C	YHR126C_mRNA	protein_coding	1	8	5	237	0	0	0	0	125	1	0	0	5	0	0	0	0	0	0	0	0	8	112
ANT1	YPR128C	YPR128C_mRNA	protein_coding	0	9	7	308	0	0	0	0	169	0	0	0	7	0	0	0	0	0	0	0	0	9	139
ANY1	YMR010W	YMR010W_mRNA	protein_coding	1	10	6	252	0	0	0	0	142	0	0	0	6	0	0	0	0	1	0	0	0	10	110
AOS1	YPR180W	YPR180W_mRNA	protein_coding	0	20	10	221	0	0	0	0	109	0	0	0	10	0	0	0	1	0	0	0	1	19	112
APA1	YCL050C	YCL050C_mRNA	protein_coding	0	7	5	230	0	0	0	0	101	0	0	0	5	0	0	0	0	0	0	0	0	7	129
APA2	YDR530C	YDR530C_mRNA	protein_coding	0	20	17	345	0	0	0	0	206	0	0	0	17	0	0	0	0	0	0	0	0	20	139
APC1	YNL172W	YNL172W_mRNA	protein_coding	0	64	39	229	0	0	1	0	96	0	0	0	38	0	0	0	0	0	0	0	0	64	133
APC11	YDL008W	YDL008W_mRNA	protein_coding	0	5	3	474	0	0	0	0	340	0	0	0	3	0	0	0	0	0	0	0	0	5	134
APC2	YLR127C	YLR127C_mRNA	protein_coding	1	37	27	506	0	0	0	0	361	1	0	0	27	0	0	0	0	0	0	0	0	37	145
APC4	YDR118W	YDR118W_mRNA	protein_coding	0	14	37	286	0	0	0	0	138	0	0	0	37	0	0	0	0	0	0	0	0	14	148
APC5	YOR249C	YOR249C_mRNA	protein_coding	0	11	19	212	0	0	0	0	121	0	0	0	19	0	0	0	0	0	0	0	0	11	91
APC9	YLR102C	YLR102C_mRNA	protein_coding	0	14	8	229	0	0	0	0	101	0	0	0	8	0	0	0	0	0	0	0	0	14	128
APD1	YBR151W	YBR151W_mRNA	protein_coding	0	7	2	280	0	0	0	0	118	0	0	0	2	0	0	0	0	0	0	0	0	7	162
APE2	YKL157W	YKL157W_mRNA	protein_coding	0	24	15	264	0	0	0	0	123	0	0	6	15	0	0	0	0	0	0	0	0	24	135
APE3	YBR286W	YBR286W_mRNA	protein_coding	0	13	6	273	0	0	0	0	147	0	0	0	6	0	0	0	0	0	0	0	0	13	126
APE4	YHR113W	YHR113W_mRNA	protein_coding	0	25	10	230	0	0	0	0	99	0	0	0	10	0	0	0	0	0	0	0	0	25	131
API2	YDR525W	YDR525W_mRNA	protein_coding	0	1	4	330	0	0	0	0	202	0	0	0	4	0	0	0	0	0	0	0	0	1	128
APJ1	YNL077W	YNL077W_mRNA	protein_coding	0	14	20	356	0	0	0	0	134	0	0	0	20	0	0	0	0	0	0	0	0	14	222
APL1	YJR005W	YJR005W_mRNA	protein_coding	1	19	22	201	0	0	0	0	118	0	0	0	22	0	0	0	0	0	1	0	0	19	83
APL2	YKL135C	YKL135C_mRNA	protein_coding	1	16	16	223	0	0	0	0	104	1	0	0	16	0	0	0	0	0	0	0	0	16	119
APL3	YBL037W	YBL037W_mRNA	protein_coding	1	32	34	311	0	0	0	0	162	0	0	0	34	0	0	0	0	0	1	0	0	32	149
APL4	YPR029C	YPR029C_mRNA	protein_coding	0	24	21	300	0	0	0	0	164	0	0	0	21	0	0	0	0	0	0	0	0	24	136
APL5	YPL195W	YPL195W_mRNA	protein_coding	0	22	17	250	0	0	0	0	116	0	0	0	17	0	0	0	0	0	0	0	0	22	134
APL6	YGR261C	YGR261C_mRNA	protein_coding	0	24	16	264	0	0	0	0	170	0	0	0	16	0	0	0	0	0	0	0	0	24	94
APM1	YPL259C	YPL259C_mRNA	protein_coding	0	16	6	265	0	0	0	0	107	0	0	0	6	0	0	0	0	0	0	0	0	16	158
APM2	YHL019C	YHL019C_mRNA	protein_coding	0	27	13	279	0	0	0	1	128	0	0	0	12	0	0	0	0	0	0	0	0	27	151
APM3	YBR288C	YBR288C_mRNA	protein_coding	0	15	10	282	0	0	0	0	122	0	0	0	10	0	0	0	0	0	0	0	0	15	160
APM4	YOL062C	YOL062C_mRNA	protein_coding	0	21	11	297	0	0	0	0	145	0	0	0	11	0	0	0	0	0	0	0	0	21	152
APN1	YKL114C	YKL114C_mRNA	protein_coding	0	3	6	229	0	0	0	0	124	0	0	0	6	0	0	0	0	0	0	0	0	3	105
APN2	YBL019W	YBL019W_mRNA	protein_coding	0	11	23	266	0	0	0	0	149	0	0	0	23	0	0	0	0	0	0	0	0	11	117
APP1	YNL094W	YNL094W_mRNA	protein_coding	0	23	9	295	0	0	0	0	133	0	0	0	9	0	0	0	0	0	0	0	0	23	162
APQ12	YIL040W	YIL040W_mRNA	protein_coding	0	4	3	207	0	0	0	0	83	0	0	0	3	0	0	0	0	0	0	0	0	4	124
APQ13	YJL075C	YJL075C_mRNA	protein_coding	2	5	7	307	0	0	0	0	192	2	0	0	7	0	0	0	0	0	0	0	0	5	115
APS1	YLR170C	YLR170C_mRNA	protein_coding	0	7	4	194	0	0	0	0	80	0	0	0	4	0	0	0	0	0	0	0	0	7	114
APS2	YJR058C	YJR058C_mRNA	protein_coding	1	6	3	426	0	0	0	0	258	1	0	0	3	0	0	0	0	1	0	0	0	6	168
APS3	YJL024C	YJL024C_mRNA	protein_coding	1	9	0	397	0	0	0	0	172	0	0	3	0	0	0	0	2	0	0	1	0	8	223
APT1	YML022W	YML022W_mRNA	protein_coding	0	4	2	235	0	0	0	0	108	0	0	0	2	0	0	0	0	0	0	0	0	4	127
APT2	YDR441C	YDR441C_mRNA	protein_coding	0	8	2	233	0	0	0	0	132	0	0	0	2	0	0	0	1	0	0	0	1	7	101
AQR1	YNL065W	YNL065W_mRNA	protein_coding	3	20	12	391	1	0	1	0	149	1	0	0	10	0	0	0	0	0	2	0	0	20	242
AQY1	YPR192W	YPR192W_mRNA	protein_coding	2	12	18	329	0	0	0	0	192	2	0	0	18	0	0	0	0	0	0	0	0	12	137
AQY2	YLL052C	YLL052C_mRNA	protein_coding	4	8	8	430	0	0	0	0	183	4	0	0	8	0	0	0	0	0	0	0	0	8	247
AQY3	YFL054C	YFL054C_mRNA	protein_coding	0	22	23	431	0	1	0	0	211	0	0	0	22	0	0	0	0	0	0	0	0	22	220
ARA1	YBR149W	YBR149W_mRNA	protein_coding	0	9	10	312	0	0	0	0	160	0	0	0	10	0	0	0	0	0	0	0	0	9	152
ARA2	YMR041C	YMR041C_mRNA	protein_coding	1	14	16	299	0	0	0	0	153	0	0	0	16	0	0	0	0	0	1	0	0	14	146
ARB1	YER036C	YER036C_mRNA	protein_coding	15	90	23	361	1	1	2	1	163	13	0	0	18	0	0	0	0	0	2	0	0	90	198
ARC1	YGL105W	YGL105W_mRNA	protein_coding	1	19	15	249	0	0	0	0	127	0	0	0	15	0	0	0	0	0	1	0	0	19	122
ARC15	YIL062C	YIL062C_mRNA	protein_coding	0	7	5	479	0	0	0	0	162	0	0	0	5	0	0	0	0	0	0	0	0	7	317
ARC18	YLR370C	YLR370C_mRNA	protein_coding	0	7	2	196	0	0	0	0	97	0	0	0	2	0	0	0	0	0	0	0	0	7	99
ARC19	YKL013C	YKL013C_mRNA	protein_coding	0	5	2	219	0	0	0	0	124	0	0	0	2	0	0	0	0	0	0	0	0	5	95
ARC35	YNR035C	YNR035C_mRNA	protein_coding	0	10	6	259	0	0	0	0	125	0	0	0	6	0	0	0	0	0	0	0	0	10	134
ARC40	YBR234C	YBR234C_mRNA	protein_coding	0	10	6	264	0	0	0	0	143	0	0	0	6	0	0	0	0	0	0	0	0	10	121
ARD1	YHR013C	YHR013C_mRNA	protein_coding	0	5	5	304	0	0	0	0	137	0	0	0	5	0	0	0	0	0	0	0	0	5	167
ARE1	YCR048W	YCR048W_mRNA	protein_coding	4	20	17	262	0	0	1	1	123	4	0	0	15	0	0	0	0	0	0	0	0	20	139
ARE2	YNR019W	YNR019W_mRNA	protein_coding	0	13	12	248	0	0	1	0	110	0	0	0	11	0	0	0	0	0	0	0	0	13	138
ARF1	YDL192W	YDL192W_mRNA	protein_coding	0	4	0	222	0	0	0	0	100	0	0	0	0	0	0	0	0	0	0	0	0	4	122
ARF2	YDL137W	YDL137W_mRNA	protein_coding	0	6	3	377	0	0	0	0	165	0	0	0	3	0	0	0	0	0	0	0	0	6	212
ARF3	YOR094W	YOR094W_mRNA	protein_coding	0	6	2	242	0	0	0	0	126	0	0	0	2	0	0	0	0	0	0	0	0	6	116
ARG1	YOL058W	YOL058W_mRNA	protein_coding	0	16	5	290	0	0	0	0	151	0	0	0	5	0	0	0	0	0	0	0	0	16	139
ARG2	YJL071W	YJL071W_mRNA	protein_coding	1	20	18	236	0	0	0	0	121	0	0	0	18	0	0	0	0	0	1	0	0	20	115
ARG3	YJL088W	YJL088W_mRNA	protein_coding	1	10	3	260	0	0	0	0	115	1	0	0	3	0	0	0	0	0	0	0	0	10	145
ARG4	YHR018C	YHR018C_mRNA	protein_coding	0	17	7	277	0	0	0	0	119	0	0	0	7	0	0	0	0	0	0	0	0	17	158
ARG5,6	YER069W	YER069W_mRNA	protein_coding	1	25	10	190	0	0	0	0	91	0	0	0	10	0	0	0	0	0	1	0	0	25	99
ARG7	YMR062C	YMR062C_mRNA	protein_coding	0	18	11	322	0	0	0	0	178	0	0	0	11	0	0	0	0	0	0	0	0	18	144
ARG8	YOL140W	YOL140W_mRNA	protein_coding	0	17	15	289	0	0	0	0	148	0	0	0	15	0	0	0	1	0	0	0	1	16	141
ARG80	YMR042W	YMR042W_mRNA	protein_coding	0	4	7	290	0	0	0	0	130	0	0	0	7	0	0	0	0	0	0	0	0	4	160
ARG81	YML099C	YML099C_mRNA	protein_coding	0	25	34	278	0	0	0	0	136	0	1	0	34	0	0	0	0	0	0	0	0	24	142
ARG82	YDR173C	YDR173C_mRNA	protein_coding	0	8	16	260	2	6	1	0	134	0	0	0	7	0	0	0	0	0	0	0	0	8	126
ARH1	YDR376W	YDR376W_mRNA	protein_coding	0	11	13	204	0	0	0	0	118	0	0	0	13	0	0	0	0	0	0	0	0	11	86
ARI1	YGL157W	YGL157W_mRNA	protein_coding	0	12	10	317	0	0	0	0	103	0	0	0	10	0	0	0	0	0	0	0	0	12	214
ARK1	YNL020C	YNL020C_mRNA	protein_coding	0	21	22	449	0	0	0	0	93	0	0	0	22	0	0	0	0	0	0	0	0	21	356
ARL1	YBR164C	YBR164C_mRNA	protein_coding	0	4	0	225	0	0	0	0	123	0	0	0	0	0	0	0	0	0	0	0	0	4	102
ARL3	YPL051W	YPL051W_mRNA	protein_coding	0	6	5	276	0	0	0	0	144	0	0	0	5	0	0	0	0	0	0	0	0	6	132
ARN1	YHL040C	YHL040C_mRNA	protein_coding	1	44	16	511	0	0	0	0	332	1	0	0	16	0	0	0	0	0	0	0	0	44	179
ARN2	YHL047C	YHL047C_mRNA	protein_coding	0	26	22	1340	0	0	0	0	895	0	0	0	22	0	0	0	0	0	0	0	0	26	445
ARO1	YDR127W	YDR127W_mRNA	protein_coding	0	58	27	315	0	0	0	0	150	0	0	0	27	0	0	0	0	0	0	0	0	58	165
ARO10	YDR380W	YDR380W_mRNA	protein_coding	0	21	11	272	0	0	0	0	147	0	0	0	11	0	0	0	0	0	0	0	0	21	125
ARO2	YGL148W	YGL148W_mRNA	protein_coding	0	17	2	255	0	0	0	0	104	0	0	0	2	0	0	0	0	0	0	0	0	17	151
ARO3	YDR035W	YDR035W_mRNA	protein_coding	1	25	5	781	0	0	0	0	538	1	0	0	5	0	0	0	1	0	0	1	0	25	243
ARO4	YBR249C	YBR249C_mRNA	protein_coding	0	12	5	242	0	0	0	0	132	0	0	0	5	0	0	0	0	0	0	0	0	12	110
ARO7	YPR060C	YPR060C_mRNA	protein_coding	0	10	3	235	0	0	0	0	112	0	0	0	3	0	0	0	0	0	0	0	0	10	123
ARO8	YGL202W	YGL202W_mRNA	protein_coding	0	12	4	279	0	0	0	0	128	0	0	0	4	0	0	0	0	0	0	0	0	12	151
ARO80	YDR421W	YDR421W_mRNA	protein_coding	0	28	26	262	0	0	0	0	104	0	0	0	26	0	0	0	0	0	0	0	0	28	158
ARO9	YHR137W	YHR137W_mRNA	protein_coding	0	18	14	251	0	0	0	0	142	0	0	0	14	0	0	0	0	0	0	0	0	18	109
ARP1	YHR129C	YHR129C_mRNA	protein_coding	0	11	3	271	0	0	0	0	168	0	0	0	3	0	0	0	0	0	0	0	0	11	103
ARP10	YDR106W	YDR106W_mRNA	protein_coding	0	10	19	267	0	0	0	0	178	0	0	0	19	0	0	0	1	0	0	0	1	9	89
ARP2	YDL029W	YDL029W_mRNA	protein_coding	0	10	3	273	0	0	0	0	135	0	0	3	3	0	0	0	0	0	0	0	0	10	135
ARP3	YJR065C	YJR065C_mRNA	protein_coding	0	18	6	241	0	0	0	0	133	0	0	0	6	0	0	0	0	0	0	0	0	18	108
ARP4	YJL081C	YJL081C_mRNA	protein_coding	0	32	11	263	0	0	0	0	139	0	0	0	11	0	0	0	0	0	0	0	0	32	124
ARP5	YNL059C	YNL059C_mRNA	protein_coding	0	16	22	314	0	0	0	0	160	0	0	0	22	0	0	0	0	0	0	0	0	16	154
ARP6	YLR085C	YLR085C_mRNA	protein_coding	0	27	15	217	0	0	0	0	112	0	0	0	15	0	0	0	0	0	0	0	0	27	105
ARP7	YPR034W	YPR034W_mRNA	protein_coding	0	10	6	227	0	0	0	0	134	0	0	0	6	0	0	0	0	0	0	0	0	10	93
ARP8	YOR141C	YOR141C_mRNA	protein_coding	0	33	15	308	0	0	0	0	189	0	0	0	15	0	0	0	1	0	0	0	1	32	119
ARP9	YMR033W	YMR033W_mRNA	protein_coding	0	13	7	247	0	0	0	0	114	0	0	3	7	0	0	0	0	0	0	0	0	13	130
ARR1	YPR199C	YPR199C_mRNA	protein_coding	0	9	19	506	0	0	0	0	220	0	0	0	19	0	0	0	1	0	0	0	1	8	286
ARR2	YPR200C	YPR200C_mRNA	protein_coding	0	6	5	492	0	0	0	0	216	0	0	0	5	0	0	0	0	0	0	0	0	6	276
ARR3	YPR201W	YPR201W_mRNA	protein_coding	0	7	3	486	0	0	0	0	271	0	0	0	3	0	0	0	1	0	0	0	1	6	215
ART10	YLR392C	YLR392C_mRNA	protein_coding	0	4	10	166	0	0	0	0	79	0	0	0	10	0	0	0	0	0	0	0	0	4	87
ART5	YGR068C	YGR068C_mRNA	protein_coding	0	16	20	252	0	0	0	0	115	0	0	0	20	0	0	0	0	0	0	0	0	16	137
ARV1	YLR242C	YLR242C_mRNA	protein_coding	2	13	4	167	0	0	0	0	79	2	0	0	4	0	0	0	0	0	0	0	0	13	88
ARX1	YDR101C	YDR101C_mRNA	protein_coding	0	9	16	328	0	0	0	0	183	0	0	0	16	0	0	0	0	0	0	0	0	9	145
ASA1	YPR085C	YPR085C_mRNA	protein_coding	1	18	11	211	0	0	0	0	122	0	0	0	11	0	0	0	0	0	1	0	0	18	89
ASC1	YMR116C	YMR116C_mRNA	protein_coding	0	7	2	328	0	0	0	0	142	0	0	10	2	0	0	0	1	0	0	0	0	6	177
ASE1	YOR058C	YOR058C_mRNA	protein_coding	0	27	31	321	0	0	0	0	147	0	0	0	31	0	0	0	0	0	0	0	0	27	174
ASF1	YJL115W	YJL115W_mRNA	protein_coding	0	20	6	303	0	0	0	2	147	0	0	0	4	0	0	0	0	0	0	0	0	20	156
ASF2	YDL197C	YDL197C_mRNA	protein_coding	1	32	39	282	0	1	0	0	163	0	0	0	38	0	0	0	0	0	1	0	0	32	119
ASG1	YIL130W	YIL130W_mRNA	protein_coding	0	37	69	252	5	1	8	11	92	0	0	0	44	0	0	0	0	0	0	0	0	37	160
ASG7	YJL170C	YJL170C_mRNA	protein_coding	0	7	8	228	0	0	0	0	141	0	0	0	8	0	0	0	0	0	0	0	0	7	87
ASH1	YKL185W	YKL185W_mRNA	protein_coding	0	21	25	321	0	0	0	0	143	0	0	0	25	0	0	0	0	0	0	0	0	21	178
ASI1	YMR119W	YMR119W_mRNA	protein_coding	0	17	28	292	0	0	0	1	114	0	0	0	27	0	0	0	0	0	0	0	0	17	178
ASI2	YNL159C	YNL159C_mRNA	protein_coding	0	6	2	209	0	0	0	0	103	0	0	0	2	0	0	0	0	0	0	0	0	6	106
ASI3	YNL008C	YNL008C_mRNA	protein_coding	0	12	18	158	0	0	0	0	98	0	0	0	18	0	0	0	0	0	0	0	0	12	60
ASK1	YKL052C	YKL052C_mRNA	protein_coding	0	10	10	376	0	0	0	0	225	0	0	0	10	0	0	0	0	0	0	0	0	10	151
ASK10	YGR097W	YGR097W_mRNA	protein_coding	0	45	32	246	0	0	0	0	108	0	0	0	32	0	0	0	0	0	0	0	0	45	138
ASM4	YDL088C	YDL088C_mRNA	protein_coding	0	16	19	245	0	1	0	0	110	0	0	0	18	0	0	0	0	0	0	0	0	16	135
ASN1	YPR145W	YPR145W_mRNA	protein_coding	0	13	3	259	0	0	0	0	115	0	0	0	3	0	0	0	0	0	0	0	0	13	144
ASN2	YGR124W	YGR124W_mRNA	protein_coding	0	25	4	383	0	0	0	0	161	0	0	0	4	0	0	0	0	0	0	0	0	25	222
ASP1	YDR321W	YDR321W_mRNA	protein_coding	0	12	1	217	0	0	0	0	109	0	0	0	1	0	0	0	0	0	0	0	0	12	108
ASP3-1	YLR155C	YLR155C_mRNA	protein_coding	0	1	3	50	0	0	0	0	27	0	0	0	3	0	0	0	0	0	0	0	0	1	23
ASP3-2	YLR157C	YLR157C_mRNA	protein_coding	0	1	3	40	0	0	0	0	34	0	0	0	3	0	0	0	0	0	0	0	0	1	6
ASP3-3	YLR158C	YLR158C_mRNA	protein_coding	0	1	3	31	0	0	0	0	10	0	0	0	3	0	0	0	0	0	0	0	0	1	21
ASP3-4	YLR160C	YLR160C_mRNA	protein_coding	0	1	3	132	0	0	0	0	28	0	0	0	3	0	0	0	0	0	0	0	0	1	104
ASR1	YPR093C	YPR093C_mRNA	protein_coding	0	23	11	225	0	0	0	0	114	0	0	0	11	0	0	0	0	0	0	0	0	23	111
AST1	YBL069W	YBL069W_mRNA	protein_coding	1	17	2	254	0	0	0	0	131	1	0	0	2	0	0	0	0	0	1	0	0	17	123
AST2	YER101C	YER101C_mRNA	protein_coding	0	13	17	229	0	0	0	0	99	0	0	0	17	0	0	0	1	0	0	0	1	12	130
ATC1	YDR184C	YDR184C_mRNA	protein_coding	0	7	10	201	0	0	0	0	80	0	0	0	10	0	0	0	0	0	0	0	0	7	121
ATE1	YGL017W	YGL017W_mRNA	protein_coding	0	15	13	162	0	0	0	0	84	0	0	0	13	0	0	0	0	0	0	0	0	15	78
ATF1	YOR377W	YOR377W_mRNA	protein_coding	1	21	14	307	0	0	0	0	155	1	0	0	14	0	0	0	0	0	0	0	0	21	152
ATF2	YGR177C	YGR177C_mRNA	protein_coding	0	12	24	289	0	0	0	0	172	0	0	0	24	0	0	0	0	0	0	0	0	12	117
ATG1	YGL180W	YGL180W_mRNA	protein_coding	0	17	11	293	0	0	0	0	129	0	0	0	11	0	0	0	0	0	0	0	0	17	164
ATG10	YLL042C	YLL042C_mRNA	protein_coding	0	7	7	268	0	0	0	0	173	0	0	0	7	0	0	0	0	0	0	0	0	7	95
ATG11	YPR049C	YPR049C_mRNA	protein_coding	0	37	29	192	0	0	0	0	116	0	0	0	29	0	0	0	0	0	0	0	0	37	76
ATG12	YBR217W	YBR217W_mRNA	protein_coding	0	3	4	188	0	0	0	0	87	0	0	0	4	0	0	0	0	0	0	0	0	3	101
ATG13	YPR185W	YPR185W_mRNA	protein_coding	3	23	24	204	1	0	1	1	97	3	0	0	21	0	0	0	0	0	0	0	0	23	107
ATG14	YBR128C	YBR128C_mRNA	protein_coding	0	11	16	226	0	0	0	0	106	0	0	0	16	0	0	0	0	0	0	0	0	11	120
ATG15	YCR068W	YCR068W_mRNA	protein_coding	1	19	15	269	0	0	0	0	116	0	0	0	15	0	0	0	0	0	1	0	0	19	153
ATG16	YMR159C	YMR159C_mRNA	protein_coding	1	6	2	227	0	0	0	0	146	1	0	0	2	0	0	0	0	0	0	0	0	6	81
ATG17	YLR423C	YLR423C_mRNA	protein_coding	0	7	7	225	0	0	0	0	87	0	0	0	7	0	0	0	1	0	0	0	1	6	138
ATG18	YFR021W	YFR021W_mRNA	protein_coding	0	19	11	400	0	0	0	0	168	0	0	0	11	0	0	0	0	0	0	0	0	19	232
ATG19	YOL082W	YOL082W_mRNA	protein_coding	0	14	19	337	0	0	0	0	158	0	0	0	19	0	0	0	0	0	0	0	0	14	179
ATG2	YNL242W	YNL242W_mRNA	protein_coding	1	58	41	238	0	0	0	0	116	0	0	0	41	0	0	0	0	0	1	0	0	58	122
ATG20	YDL113C	YDL113C_mRNA	protein_coding	0	19	26	274	0	0	0	0	143	0	0	0	26	0	0	0	0	0	0	0	0	19	131
ATG21	YPL100W	YPL100W_mRNA	protein_coding	1	9	8	247	0	0	0	0	97	0	0	0	8	0	0	0	0	0	1	0	0	9	150
ATG22	YCL038C	YCL038C_mRNA	protein_coding	0	11	7	272	0	0	1	0	142	0	0	0	6	0	0	0	0	0	0	0	0	11	130
ATG23	YLR431C	YLR431C_mRNA	protein_coding	0	17	14	223	0	0	0	0	84	0	0	0	14	0	0	0	0	0	0	0	0	17	139
ATG26	YLR189C	YLR189C_mRNA	protein_coding	0	43	29	227	0	0	0	0	117	0	0	0	29	0	0	0	0	0	0	0	0	43	110
ATG27	YJL178C	YJL178C_mRNA	protein_coding	1	12	6	282	0	0	0	0	144	1	0	0	6	0	0	0	0	0	0	0	0	12	138
ATG29	YPL166W	YPL166W_mRNA	protein_coding	2	5	10	214	0	0	0	0	131	0	0	0	10	0	0	0	0	1	1	0	0	5	83
ATG3	YNR007C	YNR007C_mRNA	protein_coding	0	9	5	163	0	0	0	0	81	0	0	0	5	0	0	0	1	0	0	0	1	8	82
ATG32	YIL146C	YIL146C_mRNA	protein_coding	0	23	24	331	0	0	0	0	162	0	0	0	24	0	0	0	0	0	0	0	0	23	169
ATG33	YLR356W	YLR356W_mRNA	protein_coding	0	2	6	143	0	0	0	0	61	0	0	0	6	0	0	0	0	0	0	0	0	2	82
ATG34	YOL083W	YOL083W_mRNA	protein_coding	0	18	24	357	0	0	0	0	179	0	0	0	24	0	0	0	0	0	0	0	0	18	178
ATG36	YJL185C	YJL185C_mRNA	protein_coding	0	12	8	346	0	0	0	0	186	0	0	0	8	0	0	0	0	0	0	0	0	12	160
ATG38	YLR211C	YLR211C_mRNA	protein_coding	0	6	0	233	0	0	0	0	105	0	0	2	0	0	0	0	0	0	0	0	0	6	126
ATG4	YNL223W	YNL223W_mRNA	protein_coding	0	5	16	228	0	0	0	0	119	0	0	0	16	0	0	0	0	0	0	0	0	5	109
ATG40	YOR152C	YOR152C_mRNA	protein_coding	0	2	8	183	0	0	0	0	65	0	0	0	8	0	0	0	0	0	0	0	0	2	118
ATG41	YPL250C	YPL250C_mRNA	protein_coding	0	3	4	256	0	0	0	0	95	0	0	0	4	0	0	0	0	0	0	0	0	3	161
ATG5	YPL149W	YPL149W_mRNA	protein_coding	0	7	4	159	0	0	0	0	86	0	0	0	4	0	0	0	0	0	0	0	0	7	73
ATG7	YHR171W	YHR171W_mRNA	protein_coding	1	20	22	206	0	0	0	0	115	0	0	0	22	0	0	0	0	0	1	0	0	20	91
ATG8	YBL078C	YBL078C_mRNA	protein_coding	1	2	1	267	0	0	0	0	143	0	0	0	1	0	0	0	1	0	0	1	0	2	124
ATG9	YDL149W	YDL149W_mRNA	protein_coding	1	37	26	216	0	0	0	0	107	0	0	0	26	0	0	0	0	0	1	0	0	37	109
ATH1	YPR026W	YPR026W_mRNA	protein_coding	1	41	25	317	0	0	0	0	178	1	0	0	25	0	0	0	0	0	0	0	0	41	139
ATM1	YMR301C	YMR301C_mRNA	protein_coding	0	24	7	273	0	0	0	0	94	0	0	0	7	0	0	0	0	0	0	0	0	24	179
ATO2	YNR002C	YNR002C_mRNA	protein_coding	0	8	6	242	0	0	0	0	158	0	0	0	6	0	0	0	0	0	0	0	0	8	84
ATO3	YDR384C	YDR384C_mRNA	protein_coding	0	8	2	234	0	0	0	0	146	0	0	0	2	0	0	0	0	0	0	0	0	8	88
ATP1	YBL099W	YBL099W_mRNA	protein_coding	0	11	2	302	0	0	0	0	131	0	0	0	2	0	0	0	0	0	0	0	0	11	171
ATP10	YLR393W	YLR393W_mRNA	protein_coding	0	7	3	170	0	0	0	0	99	0	0	0	3	0	0	0	0	0	0	0	0	7	71
ATP11	YNL315C	YNL315C_mRNA	protein_coding	0	7	13	202	0	0	0	0	107	0	0	0	13	0	0	0	0	0	0	0	0	7	95
ATP12	YJL180C	YJL180C_mRNA	protein_coding	0	20	6	285	0	0	0	0	156	0	0	0	6	0	0	0	0	0	0	0	0	20	129
ATP14	YLR295C	YLR295C_mRNA	protein_coding	0	3	3	257	0	0	0	0	103	0	0	0	3	0	0	0	0	0	0	0	0	3	154
ATP15	YPL271W	YPL271W_mRNA	protein_coding	0	0	2	341	0	0	0	0	125	0	0	0	2	0	0	0	0	0	0	0	0	0	216
ATP16	YDL004W	YDL004W_mRNA	protein_coding	0	10	2	195	0	0	0	0	100	0	0	0	2	0	0	0	0	0	0	0	0	10	95
ATP17	YDR377W	YDR377W_mRNA	protein_coding	0	3	0	209	0	0	0	0	125	0	0	0	0	0	0	0	0	0	0	0	0	3	84
ATP18	YML081C-A	YML081C-A_mRNA	protein_coding	0	0	0	237	0	0	0	0	146	0	0	0	0	0	0	0	0	0	0	0	0	0	91
ATP19	YOL077W-A	YOL077W-A_mRNA	protein_coding	0	3	1	223	0	0	0	0	101	0	0	0	1	0	0	0	0	0	0	0	0	3	122
ATP2	YJR121W	YJR121W_mRNA	protein_coding	0	19	3	291	0	0	0	0	146	0	0	0	3	0	0	0	0	0	0	0	0	19	145
ATP20	YPR020W	YPR020W_mRNA	protein_coding	0	8	1	243	0	0	0	0	125	0	0	0	1	0	0	0	0	0	0	0	0	8	118
ATP22	YDR350C	YDR350C_mRNA	protein_coding	1	18	14	362	0	0	0	0	252	1	0	0	14	0	0	0	0	0	0	0	0	18	110
ATP23	YNR020C	YNR020C_mRNA	protein_coding	4	12	14	204	0	0	1	0	111	3	0	0	13	0	0	0	0	0	1	0	0	12	93
ATP25	YMR098C	YMR098C_mRNA	protein_coding	3	27	25	289	0	0	0	0	123	2	0	0	25	0	0	0	2	0	0	2	0	27	166
ATP3	YBR039W	YBR039W_mRNA	protein_coding	0	8	5	236	0	0	0	0	121	0	0	0	5	0	0	0	0	0	0	0	0	8	115
ATP4	YPL078C	YPL078C_mRNA	protein_coding	0	8	5	223	0	0	0	0	133	0	0	0	5	0	0	0	0	0	0	0	0	8	90
ATP5	YDR298C	YDR298C_mRNA	protein_coding	0	8	2	231	0	0	0	0	152	0	0	0	2	0	0	0	0	0	0	0	0	8	79
ATP7	YKL016C	YKL016C_mRNA	protein_coding	0	4	4	215	0	0	0	0	88	0	0	0	4	0	0	0	0	0	0	0	0	4	127
ATR1	YML116W	YML116W_mRNA	protein_coding	0	17	18	225	0	0	0	0	102	0	0	0	18	0	0	0	0	0	0	0	0	17	123
ATS1	YAL020C	YAL020C_mRNA	protein_coding	0	15	14	295	0	0	0	0	150	0	0	0	14	0	0	0	0	0	0	0	0	15	145
ATX1	YNL259C	YNL259C_mRNA	protein_coding	0	4	2	234	0	0	0	0	124	0	0	0	2	0	0	0	0	0	0	0	0	4	110
ATX2	YOR079C	YOR079C_mRNA	protein_coding	0	9	9	274	0	0	0	0	128	0	0	0	9	0	0	0	0	0	0	0	0	9	146
AUA1	YFL010W-A	YFL010W-A_mRNA	protein_coding	1	4	5	370	0	0	1	0	147	0	0	0	4	0	0	0	0	0	1	0	0	4	223
AUR1	YKL004W	YKL004W_mRNA	protein_coding	0	5	5	252	0	0	0	0	117	0	0	0	5	0	0	0	0	0	0	0	0	5	135
AUS1	YOR011W	YOR011W_mRNA	protein_coding	1	55	20	358	0	0	0	0	137	1	0	0	20	0	0	0	0	0	0	0	0	55	221
AVL9	YLR114C	YLR114C_mRNA	protein_coding	5	36	45	264	1	2	5	2	156	4	0	0	35	0	0	0	0	0	1	0	0	36	108
AVO1	YOL078W	YOL078W_mRNA	protein_coding	0	46	27	247	0	0	0	0	110	0	0	0	27	0	0	0	0	0	0	0	0	46	137
AVO2	YMR068W	YMR068W_mRNA	protein_coding	0	22	13	305	0	0	0	0	152	0	0	0	13	0	0	0	0	0	0	0	0	22	153
AVT1	YJR001W	YJR001W_mRNA	protein_coding	0	11	12	219	0	0	0	0	72	0	0	0	12	0	0	0	0	0	0	0	0	11	147
AVT2	YEL064C	YEL064C_mRNA	protein_coding	0	26	10	304	0	0	0	0	164	0	0	0	10	0	0	0	0	0	0	0	0	26	140
AVT3	YKL146W	YKL146W_mRNA	protein_coding	0	38	17	214	0	0	1	1	121	0	0	0	15	0	0	0	0	0	0	0	0	38	93
AVT4	YNL101W	YNL101W_mRNA	protein_coding	1	32	16	249	0	0	0	0	153	1	0	0	16	0	0	0	0	0	0	0	0	32	96
AVT5	YBL089W	YBL089W_mRNA	protein_coding	0	17	5	201	0	0	0	0	115	0	0	0	5	0	0	0	0	0	0	0	0	17	86
AVT6	YER119C	YER119C_mRNA	protein_coding	0	9	8	236	0	0	0	0	115	0	0	0	8	0	0	0	0	0	0	0	0	9	121
AVT7	YIL088C	YIL088C_mRNA	protein_coding	0	22	12	310	0	0	0	0	174	0	0	0	12	0	0	0	0	0	0	0	0	22	136
AXL1	YPR122W	YPR122W_mRNA	protein_coding	1	25	23	329	0	0	0	0	159	1	0	0	23	0	0	0	0	0	0	0	0	25	170
AXL2	YIL140W	YIL140W_mRNA	protein_coding	0	36	33	264	0	0	0	1	137	0	0	0	32	0	0	0	0	0	0	0	0	36	127
AYR1	YIL124W	YIL124W_mRNA	protein_coding	0	8	14	256	0	0	0	0	163	0	0	0	14	0	0	0	0	0	0	0	0	8	93
AYT1	YLL063C	YLL063C_mRNA	protein_coding	0	23	15	902	0	0	0	0	721	0	0	0	15	0	0	0	0	0	0	0	0	23	181
AZF1	YOR113W	YOR113W_mRNA	protein_coding	2	29	32	259	0	0	4	5	133	2	0	0	23	0	0	0	0	0	0	0	0	29	126
AZR1	YGR224W	YGR224W_mRNA	protein_coding	1	26	28	306	0	0	0	0	166	1	0	0	28	0	0	0	0	0	0	0	0	26	140
BAG7	YOR134W	YOR134W_mRNA	protein_coding	0	13	12	197	2	1	0	1	111	0	0	0	8	0	0	0	0	0	0	0	0	13	86
BAP2	YBR068C	YBR068C_mRNA	protein_coding	1	15	13	311	0	0	0	0	157	1	0	0	13	0	0	0	0	0	0	0	0	15	154
BAP3	YDR046C	YDR046C_mRNA	protein_coding	0	20	13	293	0	0	0	0	143	0	0	0	13	0	0	0	0	0	0	0	0	20	150
BAR1	YIL015W	YIL015W_mRNA	protein_coding	0	22	17	293	0	0	0	0	194	0	0	0	17	0	0	0	0	0	0	0	0	22	99
BAS1	YKR099W	YKR099W_mRNA	protein_coding	0	27	18	257	0	0	0	0	115	0	0	0	18	0	0	0	0	0	0	0	0	27	142
BAT1	YHR208W	YHR208W_mRNA	protein_coding	0	10	0	364	0	0	0	0	234	0	0	0	0	0	0	0	0	0	0	0	0	10	130
BAT2	YJR148W	YJR148W_mRNA	protein_coding	0	12	8	326	0	0	0	0	142	0	0	0	8	0	0	0	0	0	0	0	0	12	184
BBC1	YJL020C	YJL020C_mRNA	protein_coding	36	42	103	269	5	13	7	11	141	36	0	0	67	0	0	0	0	0	0	0	0	42	128
BBP1	YPL255W	YPL255W_mRNA	protein_coding	1	8	4	300	0	0	0	0	84	0	0	0	4	0	0	0	1	0	0	1	0	8	216
BCD1	YHR040W	YHR040W_mRNA	protein_coding	0	12	13	233	1	2	0	0	117	0	0	0	10	0	0	0	0	0	0	0	0	12	116
BCH1	YMR237W	YMR237W_mRNA	protein_coding	0	22	9	154	0	0	0	0	79	0	0	0	9	0	0	0	0	0	0	0	0	22	75
BCH2	YKR027W	YKR027W_mRNA	protein_coding	0	14	20	268	0	0	1	0	111	0	0	0	19	0	0	0	0	0	0	0	0	14	157
BCK1	YJL095W	YJL095W_mRNA	protein_coding	0	46	49	368	0	0	0	0	191	0	0	0	49	0	0	0	0	0	0	0	0	46	177
BCK2	YER167W	YER167W_mRNA	protein_coding	0	23	22	200	0	0	0	0	126	0	0	0	22	0	0	0	0	0	0	0	0	23	74
BCP1	YDR361C	YDR361C_mRNA	protein_coding	0	6	4	213	0	0	0	0	111	0	0	0	4	0	0	0	0	0	0	0	0	6	102
BCS1	YDR375C	YDR375C_mRNA	protein_coding	0	8	5	189	0	0	0	0	88	0	0	0	5	0	0	0	0	0	0	0	0	8	101
BCY1	YIL033C	YIL033C_mRNA	protein_coding	0	12	3	247	0	0	0	0	133	0	0	0	3	0	0	0	0	0	0	0	0	12	114
BDF1	YLR399C	YLR399C_mRNA	protein_coding	0	23	21	211	0	0	0	0	87	0	0	0	21	0	0	0	0	0	0	0	0	23	124
BDF2	YDL070W	YDL070W_mRNA	protein_coding	2	16	18	292	0	0	0	1	126	2	0	0	17	0	0	0	0	0	0	0	0	16	166
BDH1	YAL060W	YAL060W_mRNA	protein_coding	0	18	12	537	0	0	0	0	171	0	0	0	12	0	0	0	0	0	0	0	0	18	366
BDH2	YAL061W	YAL061W_mRNA	protein_coding	1	22	21	680	0	0	0	0	177	1	0	0	21	0	0	0	0	0	0	0	0	22	503
BDP1	YNL039W	YNL039W_mRNA	protein_coding	0	18	15	330	0	0	0	0	216	0	0	0	15	0	0	0	0	0	0	0	0	18	114
BDS1	YOL164W	YOL164W_mRNA	protein_coding	0	7	4	558	0	0	0	0	413	0	0	0	4	0	0	0	0	0	0	0	0	7	145
BEM1	YBR200W	YBR200W_mRNA	protein_coding	0	15	17	281	0	0	0	0	141	0	0	0	17	0	0	0	0	0	0	0	0	15	140
BEM2	YER155C	YER155C_mRNA	protein_coding	1	65	55	317	0	0	0	0	162	1	0	0	55	0	0	0	0	0	0	0	0	65	155
BEM3	YPL115C	YPL115C_mRNA	protein_coding	0	35	29	230	0	0	0	0	100	0	0	0	29	0	0	0	0	0	0	0	0	35	130
BEM4	YPL161C	YPL161C_mRNA	protein_coding	0	12	14	193	0	0	0	0	122	0	0	0	14	0	0	0	0	0	0	0	0	12	71
BER1	YLR412W	YLR412W_mRNA	protein_coding	0	9	12	260	0	0	0	0	146	0	0	0	12	0	0	0	0	0	0	0	0	9	114
BET1	YIL004C	YIL004C_mRNA	protein_coding	0	3	3	190	0	0	0	0	111	0	0	3	3	0	0	0	0	0	0	0	0	3	76
BET2	YPR176C	YPR176C_mRNA	protein_coding	0	9	5	253	0	0	0	0	121	0	0	0	5	0	0	0	0	0	0	0	0	9	132
BET3	YKR068C	YKR068C_mRNA	protein_coding	0	6	2	273	0	0	0	0	128	0	0	0	2	0	0	0	0	0	0	0	0	6	145
BET4	YJL031C	YJL031C_mRNA	protein_coding	1	3	7	244	0	0	0	0	98	0	0	2	7	0	0	0	1	0	1	0	0	2	145
BET5	YML077W	YML077W_mRNA	protein_coding	0	2	1	209	0	0	0	0	105	0	0	0	1	0	0	0	0	0	0	0	0	2	104
BFA1	YJR053W	YJR053W_mRNA	protein_coding	0	16	13	386	0	0	0	0	219	0	0	0	13	0	0	0	0	0	0	0	0	16	167
BFR1	YOR198C	YOR198C_mRNA	protein_coding	0	17	10	212	0	0	0	0	107	0	0	0	10	0	0	0	0	0	0	0	0	17	105
BFR2	YDR299W	YDR299W_mRNA	protein_coding	0	11	12	200	0	0	0	8	59	0	0	0	4	0	0	0	0	0	0	0	0	11	141
BGL2	YGR282C	YGR282C_mRNA	protein_coding	0	7	1	233	0	0	0	0	76	0	0	0	1	0	0	0	0	0	0	0	0	7	157
BIG1	YHR101C	YHR101C_mRNA	protein_coding	2	10	18	184	0	0	0	0	74	1	0	3	18	0	0	0	0	1	0	0	0	10	107
BIK1	YCL029C	YCL029C_mRNA	protein_coding	0	15	10	263	0	0	0	0	119	0	0	0	10	0	0	0	0	0	0	0	0	15	144
BIL1	YOR304C-A	YOR304C-A_mRNA	protein_coding	0	1	4	227	0	0	0	0	80	0	0	0	4	0	0	0	1	0	0	0	1	0	147
BIM1	YER016W	YER016W_mRNA	protein_coding	0	13	6	296	0	0	0	0	130	0	0	0	6	0	0	0	0	0	0	0	0	13	166
BIO2	YGR286C	YGR286C_mRNA	protein_coding	3	78	19	619	0	0	0	0	170	2	0	0	19	0	0	0	1	1	0	0	1	77	449
BIO3	YNR058W	YNR058W_mRNA	protein_coding	2	17	16	269	0	0	0	0	157	0	0	0	16	0	0	0	0	0	2	0	0	17	112
BIO4	YNR057C	YNR057C_mRNA	protein_coding	3	1	5	279	0	0	0	0	118	1	0	0	5	0	0	0	0	0	2	0	0	1	161
BIO5	YNR056C	YNR056C_mRNA	protein_coding	2	21	15	294	0	0	0	0	157	1	1	0	15	0	0	0	0	0	1	0	0	20	137
BIR1	YJR089W	YJR089W_mRNA	protein_coding	2	23	46	239	0	0	0	0	109	1	0	0	46	0	0	0	0	0	1	0	0	23	130
BIT2	YBR270C	YBR270C_mRNA	protein_coding	0	18	18	207	0	0	0	0	118	0	0	0	18	0	0	0	0	0	0	0	0	18	89
BIT61	YJL058C	YJL058C_mRNA	protein_coding	0	22	11	324	0	0	0	0	166	0	0	0	11	0	0	0	0	0	0	0	0	22	158
BLI1	YKL061W	YKL061W_mRNA	protein_coding	0	2	2	316	0	0	0	0	163	0	0	0	2	0	0	0	0	0	0	0	0	2	153
BLM10	YFL007W	YFL007W_mRNA	protein_coding	0	84	44	219	0	0	0	0	83	0	0	0	44	0	0	0	0	0	0	0	0	84	136
BLS1	YLR408C	YLR408C_mRNA	protein_coding	1	5	7	276	0	0	0	0	130	0	0	0	7	0	0	0	0	0	1	0	0	5	146
BMH1	YER177W	YER177W_mRNA	protein_coding	0	5	6	281	0	0	2	1	136	0	0	0	3	0	0	0	0	0	0	0	0	5	145
BMH2	YDR099W	YDR099W_mRNA	protein_coding	0	5	5	270	0	0	1	3	131	0	0	0	1	0	0	0	0	0	0	0	0	5	139
BMS1	YPL217C	YPL217C_mRNA	protein_coding	0	40	20	258	0	0	0	0	121	0	0	0	20	0	0	0	0	0	0	0	0	40	137
BMT2	YBR141C	YBR141C_mRNA	protein_coding	0	11	7	290	0	0	0	0	150	0	0	0	7	0	0	0	0	0	0	0	0	11	140
BMT5	YIL096C	YIL096C_mRNA	protein_coding	1	9	14	274	0	0	0	0	146	1	0	0	14	0	0	0	0	0	0	0	0	9	128
BMT6	YLR063W	YLR063W_mRNA	protein_coding	0	10	7	251	0	0	0	0	99	0	0	0	7	0	0	0	0	0	0	0	0	10	152
BNA1	YJR025C	YJR025C_mRNA	protein_coding	0	4	4	219	0	0	0	0	148	0	0	0	4	0	0	0	0	0	0	0	0	4	71
BNA2	YJR078W	YJR078W_mRNA	protein_coding	0	13	10	279	0	0	0	0	140	0	0	0	10	0	0	0	0	0	0	0	0	13	139
BNA3	YJL060W	YJL060W_mRNA	protein_coding	0	12	8	312	0	0	0	0	124	0	0	0	8	0	0	0	0	0	0	0	0	12	188
BNA4	YBL098W	YBL098W_mRNA	protein_coding	0	14	10	269	0	0	0	0	128	0	0	0	10	0	0	0	0	0	0	0	0	14	141
BNA5	YLR231C	YLR231C_mRNA	protein_coding	0	21	11	259	0	0	0	0	122	0	0	0	11	0	0	0	0	0	0	0	0	21	137
BNA6	YFR047C	YFR047C_mRNA	protein_coding	2	10	7	238	1	0	0	0	100	1	0	0	7	0	0	0	1	1	0	1	0	10	138
BNA7	YDR428C	YDR428C_mRNA	protein_coding	0	7	5	162	0	0	0	0	93	0	0	0	5	0	0	0	0	0	0	0	0	7	69
BNI1	YNL271C	YNL271C_mRNA	protein_coding	0	84	66	481	0	4	1	1	175	0	0	0	60	0	0	0	0	0	0	0	0	84	306
BNI4	YNL233W	YNL233W_mRNA	protein_coding	1	37	36	179	0	0	0	1	78	0	0	0	35	0	0	0	0	0	1	0	0	37	101
BNI5	YNL166C	YNL166C_mRNA	protein_coding	0	13	19	181	0	0	0	0	105	0	0	0	19	0	0	0	0	0	0	0	0	13	76
BNR1	YIL159W	YIL159W_mRNA	protein_coding	10	229	103	764	0	0	3	0	95	10	0	0	100	0	0	0	0	0	0	0	0	229	669
BNS1	YGR230W	YGR230W_mRNA	protein_coding	0	10	19	353	0	0	0	0	149	0	0	0	19	0	0	0	0	0	0	0	0	10	204
BOI1	YBL085W	YBL085W_mRNA	protein_coding	1	25	30	263	0	1	0	0	93	1	0	0	29	0	0	0	0	0	0	0	0	25	170
BOI2	YER114C	YER114C_mRNA	protein_coding	1	34	29	285	0	0	0	0	148	1	0	0	29	0	0	0	0	0	0	0	0	34	137
BOL1	YAL044W-A	YAL044W-A_mRNA	protein_coding	0	3	4	322	0	0	0	0	140	0	0	0	4	0	0	0	0	0	0	0	0	3	182
BOL3	YAL046C	YAL046C_mRNA	protein_coding	1	6	4	318	0	0	0	0	182	0	0	0	4	0	0	0	0	0	1	0	0	6	136
BOP2	YLR267W	YLR267W_mRNA	protein_coding	0	35	20	287	0	0	0	0	136	0	0	0	20	0	0	0	0	0	0	0	0	35	151
BOP3	YNL042W	YNL042W_mRNA	protein_coding	0	5	6	283	0	0	0	0	111	0	0	0	6	0	0	0	0	0	0	0	0	5	172
BOR1	YNL275W	YNL275W_mRNA	protein_coding	1	37	33	296	0	0	0	0	135	1	0	0	33	0	0	0	0	0	0	0	0	37	161
BOS1	YLR078C	YLR078C_mRNA	protein_coding	0	17	8	470	0	0	0	0	188	0	0	0	8	0	0	0	0	0	0	0	0	17	282
BPH1	YCR032W	YCR032W_mRNA	protein_coding	0	68	60	268	0	0	0	0	153	0	0	0	60	0	0	0	0	0	0	0	0	68	115
BPL1	YDL141W	YDL141W_mRNA	protein_coding	0	26	10	160	0	0	0	0	57	0	0	0	10	0	0	0	0	0	0	0	0	26	103
BPT1	YLL015W	YLL015W_mRNA	protein_coding	0	76	57	385	0	0	0	0	179	0	0	0	57	0	0	0	0	0	0	0	0	76	206
BRE1	YDL074C	YDL074C_mRNA	protein_coding	0	23	19	345	0	0	0	0	183	0	0	0	19	0	0	0	0	0	0	0	0	23	162
BRE2	YLR015W	YLR015W_mRNA	protein_coding	2	18	17	366	0	0	0	0	145	0	0	0	17	0	0	0	0	0	2	0	0	18	221
BRE4	YDL231C	YDL231C_mRNA	protein_coding	0	33	24	199	0	0	0	0	82	0	0	0	24	0	0	0	0	0	0	0	0	33	117
BRE5	YNR051C	YNR051C_mRNA	protein_coding	0	18	25	275	0	0	0	0	128	0	0	0	25	0	0	0	0	0	0	0	0	18	147
BRF1	YGR246C	YGR246C_mRNA	protein_coding	2	26	10	415	0	0	0	0	115	2	0	0	10	0	0	0	0	0	0	0	0	26	300
BRL1	YHR036W	YHR036W_mRNA	protein_coding	0	6	8	239	0	0	0	0	97	0	0	0	8	0	0	0	0	0	0	0	0	6	142
BRN1	YBL097W	YBL097W_mRNA	protein_coding	1	28	23	223	0	0	0	0	101	1	0	0	23	0	0	0	0	0	0	0	0	28	122
BRO1	YPL084W	YPL084W_mRNA	protein_coding	0	21	10	168	0	0	0	0	74	0	0	0	10	0	0	0	1	0	0	0	1	20	94
BRP1	YGL007W	YGL007W_mRNA	protein_coding	0	2	4	221	0	0	0	0	111	0	0	0	4	0	0	0	0	0	0	0	0	2	110
BRR1	YPR057W	YPR057W_mRNA	protein_coding	0	18	13	192	0	0	0	0	105	0	0	0	13	0	0	0	0	0	0	0	0	18	87
BRR2	YER172C	YER172C_mRNA	protein_coding	2	54	59	207	0	0	1	0	88	2	0	0	58	0	0	0	0	1	0	0	0	54	119
BRR6	YGL247W	YGL247W_mRNA	protein_coding	0	7	6	197	0	0	0	0	87	0	0	0	6	0	0	0	0	0	0	0	0	7	110
BRX1	YOL077C	YOL077C_mRNA	protein_coding	0	7	2	219	0	0	0	0	116	0	0	0	2	0	0	0	0	0	0	0	0	7	103
BSC1	YDL037C	YDL037C_mRNA	protein_coding	10	6	25	590	1	1	3	0	347	6	0	0	20	0	0	0	1	0	3	1	0	6	243
BSC2	YDR275W	YDR275W_mRNA	protein_coding	0	3	5	323	0	0	0	0	166	0	0	0	5	0	0	0	0	0	0	0	0	3	157
BSC3	YLR465C	YLR465C_mRNA	protein_coding	0	4	11	1402	0	0	0	0	1247	0	0	0	11	0	0	0	0	0	0	0	0	4	155
BSC4	YNL269W	YNL269W_mRNA	protein_coding	13	16	19	433	0	0	1	1	267	13	1	0	17	0	0	0	0	0	0	0	0	15	166
BSC5	YNR069C	YNR069C_mRNA	protein_coding	10	43	56	402	0	0	0	0	166	7	0	0	56	0	0	0	1	1	1	1	0	43	236
BSC6	YOL137W	YOL137W_mRNA	protein_coding	1	17	16	299	0	0	0	0	156	0	0	0	16	0	0	0	0	0	1	0	0	17	143
BSD2	YBR290W	YBR290W_mRNA	protein_coding	1	8	4	334	0	0	0	0	175	0	0	0	4	0	0	0	0	1	0	0	0	8	159
BSP1	YPR171W	YPR171W_mRNA	protein_coding	1	11	23	302	0	0	0	0	126	0	0	0	23	0	0	0	0	0	1	0	0	11	176
BST1	YFL025C	YFL025C_mRNA	protein_coding	0	26	24	249	0	0	0	0	103	0	0	0	24	0	0	0	0	0	0	0	0	26	146
BTN2	YGR142W	YGR142W_mRNA	protein_coding	1	21	30	323	0	0	0	0	205	1	0	0	30	0	0	0	0	0	0	0	0	21	118
BTS1	YPL069C	YPL069C_mRNA	protein_coding	0	13	5	222	0	0	0	0	96	0	0	0	5	0	0	0	0	0	0	0	0	13	126
BTT1	YDR252W	YDR252W_mRNA	protein_coding	0	6	2	211	0	0	0	0	94	0	0	0	2	0	0	0	1	0	0	0	1	5	117
BUB1	YGR188C	YGR188C_mRNA	protein_coding	0	25	28	349	0	0	1	1	112	0	0	0	26	0	0	0	0	0	0	0	0	25	237
BUB2	YMR055C	YMR055C_mRNA	protein_coding	1	9	6	265	0	0	0	0	81	0	0	0	6	0	0	0	0	0	1	0	0	9	184
BUB3	YOR026W	YOR026W_mRNA	protein_coding	0	16	10	311	0	0	0	0	200	0	0	0	10	0	0	0	0	0	0	0	0	16	111
BUD13	YGL174W	YGL174W_mRNA	protein_coding	0	6	9	206	0	0	0	0	70	0	0	0	9	0	0	0	0	0	0	0	0	6	136
BUD14	YAR014C	YAR014C_mRNA	protein_coding	0	18	29	201	0	0	0	0	72	0	0	0	29	0	0	0	0	0	0	0	0	18	129
BUD16	YEL029C	YEL029C_mRNA	protein_coding	0	7	4	297	0	0	0	0	119	0	0	0	4	0	0	0	0	0	0	0	0	7	178
BUD17	YNR027W	YNR027W_mRNA	protein_coding	0	15	13	232	0	0	0	0	129	0	0	0	13	0	0	0	0	0	0	0	0	15	103
BUD19	YJL188C	YJL188C_mRNA	protein_coding	3	1	8	339	0	0	0	0	156	3	0	0	8	0	0	0	0	0	0	0	0	1	183
BUD2	YKL092C	YKL092C_mRNA	protein_coding	0	43	23	257	0	0	0	0	132	0	0	0	23	0	0	0	0	0	0	0	0	43	125
BUD20	YLR074C	YLR074C_mRNA	protein_coding	1	7	11	308	0	0	0	0	142	0	0	0	11	0	0	0	1	0	0	1	0	7	166
BUD21	YOR078W	YOR078W_mRNA	protein_coding	0	9	14	269	0	0	0	1	134	0	0	0	13	0	0	0	0	0	0	0	0	9	135
BUD22	YMR014W	YMR014W_mRNA	protein_coding	0	12	25	189	0	0	0	0	98	0	0	0	25	0	0	0	0	0	0	0	0	12	91
BUD23	YCR047C	YCR047C_mRNA	protein_coding	0	9	7	282	0	0	0	0	143	0	0	0	7	0	0	0	0	0	0	0	0	9	139
BUD25	YER014C-A	YER014C-A_mRNA	protein_coding	1	3	13	292	0	0	0	0	126	0	0	13	13	0	0	0	0	0	1	0	0	3	153
BUD26	YDR241W	YDR241W_mRNA	protein_coding	1	2	6	262	0	0	0	0	147	1	0	0	6	0	0	0	0	0	0	0	0	2	115
BUD27	YFL023W	YFL023W_mRNA	protein_coding	22	35	63	357	1	1	3	13	218	22	0	0	45	0	0	0	0	0	3	0	0	35	139
BUD28	YLR062C	YLR062C_mRNA	protein_coding	0	2	1	250	0	0	0	0	141	0	0	0	1	0	0	0	0	0	0	0	0	2	109
BUD3	YCL014W	YCL014W_mRNA	protein_coding	0	53	71	267	0	0	0	0	126	0	0	0	71	0	0	0	0	0	0	0	0	53	141
BUD30	YDL151C	YDL151C_mRNA	protein_coding	0	11	3	227	0	0	0	0	124	0	0	0	3	0	0	0	0	0	0	0	0	11	103
BUD31	YCR063W	YCR063W_mRNA	protein_coding	0	3	4	336	0	0	0	0	117	0	0	0	4	0	0	0	0	0	0	0	0	3	219
BUD32	YGR262C	YGR262C_mRNA	protein_coding	0	6	3	234	0	0	0	0	116	0	0	0	3	0	0	0	0	0	0	0	0	6	118
BUD4	YJR092W	YJR092W_mRNA	protein_coding	1	45	60	380	0	0	0	0	261	1	0	0	60	0	0	0	0	0	0	0	0	45	119
BUD5	YCR038C	YCR038C_mRNA	protein_coding	1	19	20	225	0	0	0	0	109	1	0	0	20	0	0	0	0	0	0	0	0	19	116
BUD6	YLR319C	YLR319C_mRNA	protein_coding	0	16	14	174	0	1	0	0	95	0	0	0	13	0	0	0	0	0	0	0	0	16	79
BUD7	YOR299W	YOR299W_mRNA	protein_coding	0	25	26	252	1	0	0	0	105	0	0	0	25	0	0	0	0	0	0	0	0	25	147
BUD8	YLR353W	YLR353W_mRNA	protein_coding	0	23	20	217	0	0	1	0	75	0	0	0	19	0	0	0	0	0	0	0	0	23	142
BUD9	YGR041W	YGR041W_mRNA	protein_coding	0	19	29	247	0	0	0	0	145	0	0	0	29	0	0	0	0	0	0	0	0	19	102
BUG1	YDL099W	YDL099W_mRNA	protein_coding	0	13	19	233	0	0	0	0	120	0	0	0	19	0	0	0	0	0	0	0	0	13	113
BUL1	YMR275C	YMR275C_mRNA	protein_coding	0	31	21	226	0	0	0	0	116	0	0	0	21	0	0	0	0	0	0	0	0	31	110
BUL2	YML111W	YML111W_mRNA	protein_coding	0	41	15	254	0	0	0	0	152	0	0	0	15	0	0	0	0	0	0	0	0	41	102
BUR2	YLR226W	YLR226W_mRNA	protein_coding	0	14	13	216	0	0	0	0	90	0	0	0	13	0	0	0	0	0	0	0	0	14	126
BUR6	YER159C	YER159C_mRNA	protein_coding	0	5	2	277	0	0	0	0	186	0	0	0	2	0	0	0	0	0	0	0	0	5	91
BXI1	YNL305C	YNL305C_mRNA	protein_coding	0	4	6	243	0	0	0	1	112	0	0	0	5	0	0	0	0	0	0	0	0	4	131
BYE1	YKL005C	YKL005C_mRNA	protein_coding	0	15	24	224	0	0	0	0	139	0	0	0	24	0	0	0	0	0	0	0	0	15	85
BZZ1	YHR114W	YHR114W_mRNA	protein_coding	0	12	7	242	0	0	0	0	119	0	0	0	7	0	0	0	0	0	0	0	0	12	123
CAB1	YDR531W	YDR531W_mRNA	protein_coding	0	4	8	431	0	0	0	0	225	0	0	0	8	0	0	0	0	0	0	0	0	4	206
CAB2	YIL083C	YIL083C_mRNA	protein_coding	0	15	5	376	0	0	0	0	139	0	0	0	5	0	0	0	0	0	0	0	0	15	237
CAB3	YKL088W	YKL088W_mRNA	protein_coding	1	20	18	267	0	1	0	0	140	0	0	0	17	0	0	0	0	0	1	0	0	20	127
CAB4	YGR277C	YGR277C_mRNA	protein_coding	0	15	10	276	0	0	0	0	118	0	0	0	10	0	0	0	0	0	0	0	0	15	158
CAB5	YDR196C	YDR196C_mRNA	protein_coding	0	6	6	263	0	0	0	0	112	0	0	0	6	0	0	0	0	0	0	0	0	6	151
CAC2	YML102W	YML102W_mRNA	protein_coding	0	13	18	266	0	0	0	0	136	0	0	0	18	0	0	0	0	0	0	0	0	13	130
CAD1	YDR423C	YDR423C_mRNA	protein_coding	0	12	20	169	0	0	0	0	86	0	0	0	20	0	0	0	0	0	0	0	0	12	83
CAF120	YNL278W	YNL278W_mRNA	protein_coding	2	43	39	270	0	0	0	0	181	2	0	0	39	0	0	0	0	0	0	0	0	43	89
CAF130	YGR134W	YGR134W_mRNA	protein_coding	1	24	30	288	0	0	0	0	168	1	0	0	30	0	0	0	0	0	0	0	0	24	120
CAF16	YFL028C	YFL028C_mRNA	protein_coding	0	11	4	273	0	0	0	0	171	0	0	0	4	0	0	0	0	0	0	0	0	11	102
CAF20	YOR276W	YOR276W_mRNA	protein_coding	0	3	2	165	0	0	0	0	96	0	0	0	2	0	0	0	0	0	0	0	0	3	69
CAF4	YKR036C	YKR036C_mRNA	protein_coding	2	17	25	310	0	0	0	1	128	2	0	0	24	0	0	0	0	0	0	0	0	17	182
CAF40	YNL288W	YNL288W_mRNA	protein_coding	0	14	10	215	1	0	1	1	100	0	0	0	7	0	0	0	0	0	0	0	0	14	115
CAJ1	YER048C	YER048C_mRNA	protein_coding	2	7	9	418	0	0	0	0	201	1	0	0	9	0	0	0	0	0	1	0	0	7	217
CAK1	YFL029C	YFL029C_mRNA	protein_coding	1	12	10	291	0	0	0	0	188	1	0	0	10	0	0	0	1	0	0	0	1	11	103
CAM1	YPL048W	YPL048W_mRNA	protein_coding	0	9	8	274	0	0	0	0	126	0	0	0	8	0	0	0	0	0	0	0	0	9	148
CAN1	YEL063C	YEL063C_mRNA	protein_coding	0	10	13	276	0	0	0	0	139	0	0	0	13	0	0	0	0	0	0	0	0	10	137
CAP1	YKL007W	YKL007W_mRNA	protein_coding	0	9	7	245	0	0	0	0	134	0	0	0	7	0	0	0	0	0	0	0	0	9	111
CAP2	YIL034C	YIL034C_mRNA	protein_coding	0	8	6	260	0	0	0	0	144	0	0	0	6	0	0	0	0	0	0	0	0	8	116
CAR1	YPL111W	YPL111W_mRNA	protein_coding	0	15	7	230	0	0	0	0	103	0	0	0	7	0	0	0	0	0	0	0	0	15	127
CAR2	YLR438W	YLR438W_mRNA	protein_coding	0	10	10	258	0	0	0	0	122	0	0	0	10	0	0	0	0	0	0	0	0	10	136
CAT2	YML042W	YML042W_mRNA	protein_coding	1	28	26	258	0	0	0	0	121	1	0	0	26	0	0	0	0	0	0	0	0	28	137
CAT5	YOR125C	YOR125C_mRNA	protein_coding	0	6	2	198	0	0	0	0	89	0	0	0	2	0	0	0	0	0	0	0	0	6	109
CAT8	YMR280C	YMR280C_mRNA	protein_coding	0	65	48	219	1	0	0	0	127	0	0	0	47	0	0	0	0	0	0	0	0	65	92
CAX4	YGR036C	YGR036C_mRNA	protein_coding	0	9	7	240	0	0	0	0	130	0	0	0	7	0	0	0	0	0	0	0	0	9	110
CBC2	YPL178W	YPL178W_mRNA	protein_coding	0	5	4	328	0	0	0	0	177	0	0	0	4	0	0	0	0	0	0	0	0	5	151
CBF1	YJR060W	YJR060W_mRNA	protein_coding	0	14	16	348	0	0	0	0	193	0	0	0	16	0	0	0	0	0	0	0	0	14	155
CBF2	YGR140W	YGR140W_mRNA	protein_coding	1	42	25	389	0	0	0	0	202	1	0	0	25	0	0	0	0	0	0	0	0	42	187
CBF5	YLR175W	YLR175W_mRNA	protein_coding	2	11	7	257	0	0	0	1	139	2	0	0	6	0	0	0	0	0	0	0	0	11	118
CBK1	YNL161W	YNL161W_mRNA	protein_coding	2	21	34	187	1	0	3	9	102	2	0	0	21	0	0	0	0	0	0	0	0	21	85
CBP1	YJL209W	YJL209W_mRNA	protein_coding	0	16	17	551	0	0	0	0	82	0	0	0	17	0	0	0	0	0	0	0	0	16	469
CBP2	YHL038C	YHL038C_mRNA	protein_coding	1	36	16	330	0	0	0	0	189	1	0	0	16	0	0	0	0	0	0	0	0	36	141
CBP3	YPL215W	YPL215W_mRNA	protein_coding	0	5	3	239	0	0	0	0	99	0	0	0	3	0	0	0	0	0	0	0	0	5	140
CBP4	YGR174C	YGR174C_mRNA	protein_coding	0	8	6	279	0	0	0	0	138	0	0	0	6	0	0	0	0	0	0	0	0	8	141
CBP6	YBR120C	YBR120C_mRNA	protein_coding	0	8	9	254	0	0	0	0	138	0	0	0	9	0	0	0	0	0	0	0	0	8	116
CBR1	YIL043C	YIL043C_mRNA	protein_coding	1	6	8	221	0	0	0	0	118	0	0	0	8	0	0	0	0	0	1	0	0	6	103
CBS1	YDL069C	YDL069C_mRNA	protein_coding	0	7	13	261	0	0	0	0	138	0	0	0	13	0	0	0	0	0	0	0	0	7	123
CBS2	YDR197W	YDR197W_mRNA	protein_coding	0	16	14	243	0	0	0	0	139	0	0	0	14	0	0	0	0	0	0	0	0	16	104
CBT1	YKL208W	YKL208W_mRNA	protein_coding	0	11	7	206	0	0	0	0	75	0	0	0	7	0	0	0	0	0	0	0	0	11	131
CCA1	YER168C	YER168C_mRNA	protein_coding	1	21	12	220	0	0	0	0	99	1	0	0	12	0	0	0	0	0	0	0	0	21	121
CCC1	YLR220W	YLR220W_mRNA	protein_coding	0	14	9	227	0	0	1	0	106	0	0	0	8	0	0	0	0	0	0	0	0	14	121
CCC2	YDR270W	YDR270W_mRNA	protein_coding	3	38	33	262	0	0	0	0	159	2	0	0	33	0	0	0	0	0	1	0	0	38	103
CCE1	YKL011C	YKL011C_mRNA	protein_coding	2	14	4	209	0	0	0	0	110	1	0	0	4	0	0	0	0	0	1	0	0	14	99
CCH1	YGR217W	YGR217W_mRNA	protein_coding	0	58	40	261	0	0	0	0	158	0	0	0	40	0	0	0	0	0	0	0	0	58	103
CCL1	YPR025C	YPR025C_mRNA	protein_coding	0	14	15	285	0	0	0	0	143	0	0	0	15	0	0	0	0	0	0	0	0	14	142
CCM1	YGR150C	YGR150C_mRNA	protein_coding	0	29	25	294	0	0	0	0	130	0	0	0	25	0	0	0	0	0	0	0	0	29	164
CCP1	YKR066C	YKR066C_mRNA	protein_coding	0	12	18	284	1	4	1	1	133	0	0	0	11	0	0	0	0	0	0	0	0	12	151
CCR4	YAL021C	YAL021C_mRNA	protein_coding	0	31	39	267	4	4	3	1	125	0	0	0	27	0	0	0	0	0	0	0	0	31	142
CCS1	YMR038C	YMR038C_mRNA	protein_coding	0	12	9	285	0	0	0	0	130	0	0	0	9	0	0	0	0	0	0	0	0	12	155
CCT2	YIL142W	YIL142W_mRNA	protein_coding	0	19	10	260	0	0	0	0	130	0	0	0	10	0	0	0	0	0	0	0	0	19	130
CCT3	YJL014W	YJL014W_mRNA	protein_coding	0	9	6	245	0	0	0	0	114	0	0	0	6	0	0	0	0	0	0	0	0	9	131
CCT4	YDL143W	YDL143W_mRNA	protein_coding	0	14	5	213	0	0	0	0	100	0	0	0	5	0	0	0	0	0	0	0	0	14	113
CCT5	YJR064W	YJR064W_mRNA	protein_coding	0	18	5	270	0	0	0	0	101	0	0	0	5	0	0	0	0	0	0	0	0	18	169
CCT6	YDR188W	YDR188W_mRNA	protein_coding	0	24	5	246	0	0	0	0	124	0	0	0	5	0	0	0	0	0	0	0	0	24	122
CCT7	YJL111W	YJL111W_mRNA	protein_coding	0	17	8	460	0	0	0	0	118	0	0	0	8	0	0	0	1	0	0	0	1	16	342
CCT8	YJL008C	YJL008C_mRNA	protein_coding	0	17	6	340	0	0	0	0	156	0	0	0	6	0	0	0	0	0	0	0	0	17	184
CCW12	YLR110C	YLR110C_mRNA	protein_coding	0	2	6	315	0	0	0	0	152	0	0	0	6	0	0	0	0	0	0	0	0	2	163
CCW14	YLR390W-A	YLR390W-A_mRNA	protein_coding	0	5	3	170	0	0	1	0	76	0	0	0	2	0	0	0	0	0	0	0	0	5	94
CCZ1	YBR131W	YBR131W_mRNA	protein_coding	0	31	24	240	0	0	0	0	127	0	0	0	24	0	0	0	0	0	0	0	0	31	113
CDA1	YLR307W	YLR307W_mRNA	protein_coding	3	6	5	236	0	0	0	0	114	3	0	0	5	0	0	0	0	0	0	0	0	6	122
CDA2	YLR308W	YLR308W_mRNA	protein_coding	0	12	9	222	0	0	0	0	89	0	0	0	9	0	0	0	0	0	0	0	0	12	133
CDC1	YDR182W	YDR182W_mRNA	protein_coding	0	9	8	180	0	0	0	0	99	0	0	0	8	0	0	0	0	0	0	0	0	9	81
CDC10	YCR002C	YCR002C_mRNA	protein_coding	0	64	10	856	0	0	0	0	308	0	0	0	10	0	0	0	0	0	0	0	0	64	548
CDC11	YJR076C	YJR076C_mRNA	protein_coding	0	19	12	270	0	0	0	0	135	0	0	0	12	0	0	0	0	0	0	0	0	19	135
CDC12	YHR107C	YHR107C_mRNA	protein_coding	0	9	10	192	0	1	0	0	83	0	0	0	9	0	0	0	0	0	0	0	0	9	109
CDC123	YLR215C	YLR215C_mRNA	protein_coding	0	11	12	257	0	0	0	0	135	0	0	0	12	0	0	0	0	0	0	0	0	11	122
CDC13	YDL220C	YDL220C_mRNA	protein_coding	0	26	29	293	0	0	0	0	152	0	0	0	29	0	0	0	0	0	0	0	0	26	141
CDC14	YFR028C	YFR028C_mRNA	protein_coding	1	13	7	519	0	0	0	0	385	1	0	0	7	0	0	0	0	1	0	0	0	13	134
CDC15	YAR019C	YAR019C_mRNA	protein_coding	0	35	24	439	0	0	0	0	139	0	0	0	24	0	0	0	0	0	0	0	0	35	300
CDC16	YKL022C	YKL022C_mRNA	protein_coding	2	37	17	276	0	0	0	2	165	2	0	0	15	0	0	0	0	0	0	0	0	37	111
CDC19	YAL038W	YAL038W_mRNA	protein_coding	0	9	1	382	0	0	0	0	181	0	0	0	1	0	0	0	0	0	0	0	0	9	201
CDC20	YGL116W	YGL116W_mRNA	protein_coding	0	28	10	221	0	0	0	0	90	0	0	0	10	0	0	0	0	0	0	0	0	28	131
CDC21	YOR074C	YOR074C_mRNA	protein_coding	0	17	5	347	0	0	0	0	211	0	0	0	5	0	0	0	0	0	0	0	0	17	136
CDC23	YHR166C	YHR166C_mRNA	protein_coding	0	17	5	209	0	0	0	0	119	0	0	0	5	0	0	0	0	0	0	0	0	17	90
CDC24	YAL041W	YAL041W_mRNA	protein_coding	0	36	20	315	0	0	0	0	175	0	0	0	20	0	0	0	0	0	0	0	0	36	140
CDC25	YLR310C	YLR310C_mRNA	protein_coding	1	32	34	264	0	0	0	0	120	1	0	0	34	0	0	0	0	0	0	0	0	32	144
CDC26	YFR036W	YFR036W_mRNA	protein_coding	0	4	3	329	0	0	0	1	130	0	0	0	2	0	0	0	0	0	0	0	0	4	199
CDC27	YBL084C	YBL084C_mRNA	protein_coding	1	15	15	286	8	0	1	0	145	0	0	0	6	0	0	0	0	0	1	0	0	15	141
CDC28	YBR160W	YBR160W_mRNA	protein_coding	0	8	2	260	0	0	0	0	124	0	0	0	2	0	0	0	0	0	0	0	0	8	136
CDC3	YLR314C	YLR314C_mRNA	protein_coding	0	16	6	227	0	0	0	0	134	0	0	0	6	0	0	0	0	0	0	0	0	16	93
CDC31	YOR257W	YOR257W_mRNA	protein_coding	0	0	0	194	0	0	0	0	90	0	0	0	0	0	0	0	0	0	0	0	0	0	104
CDC33	YOL139C	YOL139C_mRNA	protein_coding	0	3	2	288	0	0	0	0	143	0	0	0	2	0	0	0	0	0	0	0	0	3	145
CDC34	YDR054C	YDR054C_mRNA	protein_coding	0	8	4	232	0	0	0	0	100	0	0	0	4	0	0	0	0	0	0	0	0	8	132
CDC36	YDL165W	YDL165W_mRNA	protein_coding	0	4	1	292	0	0	0	0	133	0	0	0	1	0	0	0	0	0	0	0	0	4	159
CDC37	YDR168W	YDR168W_mRNA	protein_coding	0	16	10	199	0	0	0	0	120	0	0	0	10	0	0	0	0	0	0	0	0	16	79
CDC39	YCR093W	YCR093W_mRNA	protein_coding	2	82	63	304	0	0	0	2	180	0	0	0	61	0	0	0	0	0	2	0	0	82	124
CDC4	YFL009W	YFL009W_mRNA	protein_coding	0	32	17	340	0	0	0	0	136	0	0	0	17	0	0	0	0	0	0	0	0	32	204
CDC40	YDR364C	YDR364C_mRNA	protein_coding	0	11	12	156	0	0	0	0	110	0	0	0	12	0	0	0	0	0	0	0	0	11	46
CDC42	YLR229C	YLR229C_mRNA	protein_coding	0	5	1	259	0	0	0	0	122	0	0	0	1	0	0	0	1	0	0	0	1	4	137
CDC43	YGL155W	YGL155W_mRNA	protein_coding	0	18	4	233	0	0	0	0	129	0	0	0	4	0	0	0	1	0	0	0	1	17	104
CDC45	YLR103C	YLR103C_mRNA	protein_coding	0	27	18	252	0	1	0	0	123	0	0	0	17	0	0	0	0	0	0	0	0	27	129
CDC48	YDL126C	YDL126C_mRNA	protein_coding	0	38	3	362	0	0	0	0	137	0	0	0	3	0	0	0	0	0	0	0	0	38	225
CDC5	YMR001C	YMR001C_mRNA	protein_coding	0	16	10	249	0	0	0	0	117	0	0	0	10	0	0	0	0	0	0	0	0	16	132
CDC50	YCR094W	YCR094W_mRNA	protein_coding	0	15	10	357	0	0	0	0	236	0	0	0	10	0	0	0	0	0	0	0	0	15	121
CDC53	YDL132W	YDL132W_mRNA	protein_coding	0	29	17	315	0	0	0	0	177	0	0	0	17	0	0	0	0	0	0	0	0	29	138
CDC55	YGL190C	YGL190C_mRNA	protein_coding	0	25	8	309	0	0	0	0	165	0	0	0	8	0	0	0	0	0	0	0	0	25	144
CDC6	YJL194W	YJL194W_mRNA	protein_coding	0	26	7	256	0	0	0	0	161	0	0	0	7	0	0	0	0	0	0	0	0	26	95
CDC60	YPL160W	YPL160W_mRNA	protein_coding	0	23	19	228	0	0	0	0	136	0	0	0	19	0	0	0	0	0	0	0	0	23	92
CDC65	tQ(CUG)M	tQ(CUG)M_tRNA	protein_coding	0	0	0	325	0	0	0	0	144	0	0	0	0	0	0	0	0	0	0	0	0	0	181
CDC7	YDL017W	YDL017W_mRNA	protein_coding	0	9	11	262	0	0	0	0	101	0	0	0	11	0	0	0	0	0	0	0	0	9	161
CDC73	YLR418C	YLR418C_mRNA	protein_coding	0	15	11	240	0	0	0	0	124	0	0	0	11	0	0	0	0	0	0	0	0	15	116
CDC8	YJR057W	YJR057W_mRNA	protein_coding	0	11	6	426	0	0	0	0	151	0	0	0	6	0	0	0	0	0	0	0	0	11	275
CDC9	YDL164C	YDL164C_mRNA	protein_coding	0	34	14	276	0	0	0	0	143	0	0	0	14	0	0	0	1	0	0	0	1	33	133
CDD1	YLR245C	YLR245C_mRNA	protein_coding	0	3	3	167	0	0	0	0	75	0	0	0	3	0	0	0	0	0	0	0	0	3	92
CDH1	YGL003C	YGL003C_mRNA	protein_coding	1	20	9	234	0	0	0	0	97	0	0	0	9	0	0	0	0	0	1	0	0	20	137
CDS1	YBR029C	YBR029C_mRNA	protein_coding	0	14	6	328	0	0	0	0	172	0	0	0	6	0	0	0	0	0	0	0	0	14	156
CEF1	YMR213W	YMR213W_mRNA	protein_coding	0	16	21	215	0	0	0	0	137	0	0	0	21	0	0	0	0	0	0	0	0	16	78
CEG1	YGL130W	YGL130W_mRNA	protein_coding	2	7	7	197	0	0	0	0	90	2	0	0	7	0	0	0	0	0	0	0	0	7	107
CEM1	YER061C	YER061C_mRNA	protein_coding	0	9	10	257	0	0	0	0	126	0	0	0	10	0	0	0	0	0	0	0	0	9	131
CEP3	YMR168C	YMR168C_mRNA	protein_coding	0	15	7	254	0	0	0	0	88	0	0	0	7	0	0	0	0	0	0	0	0	15	166
CET1	YPL228W	YPL228W_mRNA	protein_coding	0	11	7	244	0	0	0	0	96	0	0	0	7	0	0	0	0	0	0	0	0	11	148
CEX1	YOR112W	YOR112W_mRNA	protein_coding	1	23	37	252	0	0	0	1	143	0	0	0	36	0	0	0	0	0	1	0	0	23	109
CFD1	YIL003W	YIL003W_mRNA	protein_coding	0	6	6	187	0	0	0	0	86	0	0	0	6	0	0	0	0	0	0	0	0	6	101
CFT1	YDR301W	YDR301W_mRNA	protein_coding	0	31	10	156	0	0	0	0	70	0	0	0	10	0	0	0	0	0	0	0	0	31	86
CFT2	YLR115W	YLR115W_mRNA	protein_coding	0	26	26	301	0	0	1	0	97	0	0	0	25	0	0	0	0	0	0	0	0	26	204
CGI121	YML036W	YML036W_mRNA	protein_coding	0	13	4	226	0	0	0	0	144	0	0	7	4	0	0	0	0	0	0	0	0	13	75
CGR1	YGL029W	YGL029W_mRNA	protein_coding	0	4	2	308	0	0	0	0	174	0	0	0	2	0	0	0	0	0	0	0	0	4	134
CHA1	YCL064C	YCL064C_mRNA	protein_coding	0	12	7	296	0	0	0	0	186	0	0	0	7	0	0	0	0	0	0	0	0	12	110
CHA4	YLR098C	YLR098C_mRNA	protein_coding	0	17	7	216	0	0	0	0	97	0	0	0	7	0	0	0	0	0	0	0	0	17	119
CHC1	YGL206C	YGL206C_mRNA	protein_coding	0	40	22	250	0	0	1	0	110	0	0	0	21	0	0	0	0	0	0	0	0	40	140
CHD1	YER164W	YER164W_mRNA	protein_coding	1	52	26	254	0	0	0	0	81	1	0	0	26	0	0	0	1	0	0	0	1	51	173
CHK1	YBR274W	YBR274W_mRNA	protein_coding	0	22	10	219	0	0	0	0	136	0	0	0	10	0	0	0	0	0	0	0	0	22	83
CHL1	YPL008W	YPL008W_mRNA	protein_coding	0	25	18	260	0	0	0	0	126	0	0	0	18	0	0	0	1	0	0	0	1	24	134
CHL4	YDR254W	YDR254W_mRNA	protein_coding	0	7	12	221	0	0	0	0	111	0	0	0	12	0	0	0	0	0	0	0	0	7	110
CHM7	YJL049W	YJL049W_mRNA	protein_coding	0	11	25	251	0	0	0	0	136	0	0	0	25	0	0	0	0	0	0	0	0	11	115
CHO1	YER026C	YER026C_mRNA	protein_coding	1	16	5	344	0	0	0	0	151	1	0	0	5	0	0	0	0	1	0	0	0	16	193
CHO2	YGR157W	YGR157W_mRNA	protein_coding	2	34	23	334	0	0	0	0	183	0	0	0	23	0	0	0	0	0	2	0	0	34	151
CHS1	YNL192W	YNL192W_mRNA	protein_coding	1	35	21	267	0	0	0	0	132	1	0	0	21	0	0	0	0	0	0	0	0	35	135
CHS2	YBR038W	YBR038W_mRNA	protein_coding	0	41	15	252	0	0	0	0	123	0	0	0	15	0	0	0	0	0	0	0	0	41	129
CHS3	YBR023C	YBR023C_mRNA	protein_coding	0	56	19	280	0	0	0	0	107	0	0	0	19	0	0	0	0	0	0	0	0	56	173
CHS5	YLR330W	YLR330W_mRNA	protein_coding	1	23	43	301	1	0	0	1	159	1	0	0	41	0	0	0	0	0	0	0	0	23	142
CHS6	YJL099W	YJL099W_mRNA	protein_coding	1	28	23	300	0	0	0	0	172	0	0	0	23	0	0	0	0	0	1	0	0	28	128
CHS7	YHR142W	YHR142W_mRNA	protein_coding	0	11	5	334	0	0	0	0	167	0	0	0	5	0	0	0	0	0	0	0	0	11	167
CHZ1	YER030W	YER030W_mRNA	protein_coding	1	5	13	297	0	0	0	4	101	0	0	0	9	0	0	0	1	0	0	1	0	5	196
CIA1	YDR267C	YDR267C_mRNA	protein_coding	0	14	4	243	0	0	0	0	116	0	0	0	4	0	0	0	0	0	0	0	0	14	127
CIA2	YHR122W	YHR122W_mRNA	protein_coding	0	5	4	221	0	0	0	0	117	0	0	0	4	0	0	0	0	0	0	0	0	5	104
CIC1	YHR052W	YHR052W_mRNA	protein_coding	0	11	10	128	0	0	0	0	70	0	0	0	10	0	0	0	0	0	0	0	0	11	58
CIK1	YMR198W	YMR198W_mRNA	protein_coding	0	18	25	244	0	0	0	0	115	0	0	0	25	0	0	0	0	0	0	0	0	18	129
CIN1	YOR349W	YOR349W_mRNA	protein_coding	0	37	39	261	0	0	0	0	115	0	0	0	39	0	0	0	0	0	0	0	0	37	146
CIN10	YDR387C	YDR387C_mRNA	protein_coding	0	17	14	171	0	0	0	0	67	0	0	0	14	0	0	0	0	0	0	0	0	17	104
CIN2	YPL241C	YPL241C_mRNA	protein_coding	0	7	4	264	0	0	0	0	89	0	0	1	4	0	0	0	1	0	0	0	0	6	175
CIN4	YMR138W	YMR138W_mRNA	protein_coding	0	8	6	234	0	0	0	0	102	0	0	0	6	0	0	0	0	0	0	0	0	8	132
CIN5	YOR028C	YOR028C_mRNA	protein_coding	4	12	12	323	0	0	0	0	112	3	0	0	12	0	0	0	0	0	1	0	0	12	211
CIN8	YEL061C	YEL061C_mRNA	protein_coding	0	40	20	297	0	0	0	0	129	0	0	0	20	0	0	0	0	0	0	0	0	40	168
CIP1	YPL014W	YPL014W_mRNA	protein_coding	0	18	7	229	0	0	0	0	95	0	0	0	7	0	0	0	0	0	0	0	0	18	134
CIR1	YGR207C	YGR207C_mRNA	protein_coding	0	11	5	250	0	0	0	0	136	0	0	0	5	0	0	0	0	0	0	0	0	11	114
CIR2	YOR356W	YOR356W_mRNA	protein_coding	0	25	14	225	0	0	0	0	81	0	0	0	14	0	0	0	0	0	0	0	0	25	144
CIS1	YLR346C	YLR346C_mRNA	protein_coding	0	2	4	305	0	0	0	0	192	0	0	0	4	0	0	0	0	0	0	0	0	2	113
CIS3	YJL158C	YJL158C_mRNA	protein_coding	0	6	8	379	2	0	0	1	210	0	0	0	5	0	0	0	0	0	0	0	0	6	169
CIT1	YNR001C	YNR001C_mRNA	protein_coding	1	9	9	255	0	0	0	0	116	0	0	0	9	0	0	0	0	0	1	0	0	9	139
CIT2	YCR005C	YCR005C_mRNA	protein_coding	1	110	17	838	0	0	0	0	457	1	0	0	17	0	0	0	0	1	0	0	0	110	381
CIT3	YPR001W	YPR001W_mRNA	protein_coding	0	18	24	342	0	0	0	0	188	0	0	0	24	0	0	0	0	0	0	0	0	18	154
CKA1	YIL035C	YIL035C_mRNA	protein_coding	0	12	3	276	0	0	0	0	163	0	0	0	3	0	0	0	0	0	0	0	0	12	113
CKA2	YOR061W	YOR061W_mRNA	protein_coding	0	20	6	344	0	0	0	0	169	0	0	0	6	0	0	0	0	0	0	0	0	20	175
CKB1	YGL019W	YGL019W_mRNA	protein_coding	0	5	1	158	0	0	0	0	90	0	0	0	1	0	0	0	0	0	0	0	0	5	68
CKB2	YOR039W	YOR039W_mRNA	protein_coding	0	6	5	243	0	0	0	0	139	0	0	0	5	0	0	0	0	0	0	0	0	6	104
CKI1	YLR133W	YLR133W_mRNA	protein_coding	0	20	14	319	0	0	0	0	135	0	0	0	14	0	0	0	0	0	0	0	0	20	184
CKS1	YBR135W	YBR135W_mRNA	protein_coding	0	8	4	214	0	0	0	3	105	0	0	0	1	0	0	0	0	0	0	0	0	8	109
CLA4	YNL298W	YNL298W_mRNA	protein_coding	3	13	15	166	1	0	1	0	61	3	0	0	13	0	0	0	0	0	0	0	0	13	105
CLB1	YGR108W	YGR108W_mRNA	protein_coding	2	10	5	304	0	0	0	0	149	2	0	0	5	0	0	0	0	0	0	0	0	10	155
CLB2	YPR119W	YPR119W_mRNA	protein_coding	0	13	5	343	0	0	0	0	170	0	0	0	5	0	0	0	0	0	0	0	0	13	173
CLB3	YDL155W	YDL155W_mRNA	protein_coding	0	14	8	245	0	0	0	0	123	0	0	0	8	0	0	0	0	0	0	0	0	14	122
CLB4	YLR210W	YLR210W_mRNA	protein_coding	0	9	9	221	0	0	0	0	135	0	0	0	9	0	0	0	0	0	0	0	0	9	86
CLB5	YPR120C	YPR120C_mRNA	protein_coding	0	9	12	361	0	2	1	0	180	0	0	0	9	0	0	0	0	0	0	0	0	9	181
CLB6	YGR109C	YGR109C_mRNA	protein_coding	0	14	5	311	0	0	0	0	143	0	0	0	5	0	0	0	0	0	0	0	0	14	168
CLC1	YGR167W	YGR167W_mRNA	protein_coding	0	4	15	253	0	0	0	1	137	0	0	0	14	0	0	0	0	0	0	0	0	4	116
CLD1	YGR110W	YGR110W_mRNA	protein_coding	1	15	15	371	0	0	0	0	168	0	0	0	15	0	0	0	1	0	0	1	0	15	203
CLF1	YLR117C	YLR117C_mRNA	protein_coding	0	18	19	251	0	0	0	0	115	0	0	0	19	0	0	0	0	0	0	0	0	18	136
CLG1	YGL215W	YGL215W_mRNA	protein_coding	0	7	12	215	0	0	0	0	96	0	0	0	12	0	0	0	1	0	0	0	1	6	119
CLN1	YMR199W	YMR199W_mRNA	protein_coding	2	20	10	257	0	0	0	0	127	2	0	0	10	0	0	0	0	0	0	0	0	20	130
CLN2	YPL256C	YPL256C_mRNA	protein_coding	0	8	8	335	0	0	0	0	256	0	0	0	8	0	0	0	0	0	0	0	0	8	79
CLN3	YAL040C	YAL040C_mRNA	protein_coding	0	17	19	337	0	0	0	0	145	0	0	0	19	0	0	0	0	0	0	0	0	17	192
CLP1	YOR250C	YOR250C_mRNA	protein_coding	0	8	7	214	0	0	0	0	112	0	0	0	7	0	0	0	0	0	0	0	0	8	102
CLU1	YMR012W	YMR012W_mRNA	protein_coding	0	40	23	252	0	0	0	0	109	0	0	0	23	0	0	0	0	0	0	0	0	40	143
CMC1	YKL137W	YKL137W_mRNA	protein_coding	0	4	2	203	0	0	0	0	104	0	0	0	2	0	0	0	0	0	0	0	0	4	99
CMC2	YBL059C-A	YBL059C-A_mRNA	protein_coding	0	3	1	267	0	0	0	0	136	0	0	3	1	0	0	0	1	0	0	0	0	3	128
CMC4	YMR194C-B	YMR194C-B_mRNA	protein_coding	0	3	3	310	0	0	0	0	152	0	0	1	3	0	0	0	0	0	0	0	0	3	157
CMD1	YBR109C	YBR109C_mRNA	protein_coding	0	6	2	310	0	0	0	0	178	0	0	0	2	0	0	0	0	0	0	0	0	6	132
CMG1	YLR271W	YLR271W_mRNA	protein_coding	1	7	17	327	0	0	0	0	173	0	0	0	17	0	0	0	0	0	1	0	0	7	154
CMK1	YFR014C	YFR014C_mRNA	protein_coding	1	11	10	307	0	0	0	0	164	0	0	0	10	0	0	0	0	0	1	0	0	11	143
CMK2	YOL016C	YOL016C_mRNA	protein_coding	0	27	11	622	0	0	0	0	257	0	0	0	11	0	0	0	0	0	0	0	0	27	365
CMP2	YML057W	YML057W_mRNA	protein_coding	0	18	14	281	0	0	0	0	131	0	0	0	14	0	0	0	0	0	0	0	0	18	150
CMR1	YDL156W	YDL156W_mRNA	protein_coding	2	21	14	238	0	0	0	0	129	2	0	0	14	0	0	0	0	0	0	0	0	21	109
CMR2	YOR093C	YOR093C_mRNA	protein_coding	0	73	38	272	0	0	0	0	148	0	0	0	38	0	0	0	0	0	0	0	0	73	124
CMR3	YPR013C	YPR013C_mRNA	protein_coding	1	13	17	405	0	0	0	0	165	1	0	0	17	0	0	0	0	0	0	0	0	13	240
CMS1	YLR003C	YLR003C_mRNA	protein_coding	0	7	9	212	0	0	1	0	93	0	0	0	8	0	0	0	0	0	0	0	0	7	119
CNA1	YLR433C	YLR433C_mRNA	protein_coding	0	17	15	269	0	0	0	0	143	0	0	0	15	0	0	0	0	0	0	0	0	17	126
CNB1	YKL190W	YKL190W_mRNA	protein_coding	0	10	0	335	0	0	0	0	152	0	0	2	0	0	0	0	2	0	0	0	1	9	181
CNE1	YAL058W	YAL058W_mRNA	protein_coding	0	17	30	371	0	0	0	0	155	0	0	0	30	0	0	0	0	0	0	0	0	17	216
CNL1	YDR357C	YDR357C_mRNA	protein_coding	0	2	7	223	0	0	0	0	117	0	0	0	7	0	0	0	0	0	0	0	0	2	106
CNM67	YNL225C	YNL225C_mRNA	protein_coding	0	20	17	169	0	0	0	0	72	0	0	0	17	0	0	0	2	0	0	0	2	18	97
CNN1	YFR046C	YFR046C_mRNA	protein_coding	0	8	12	241	0	0	0	0	101	0	0	0	12	0	0	0	0	0	0	0	0	8	140
CNS1	YBR155W	YBR155W_mRNA	protein_coding	0	15	5	254	0	0	0	0	136	0	0	0	5	0	0	0	0	0	0	0	0	15	118
COA1	YIL157C	YIL157C_mRNA	protein_coding	1	10	4	454	0	0	0	0	363	0	0	0	4	0	0	0	1	0	0	1	0	10	91
COA2	YPL189C-A	YPL189C-A_mRNA	protein_coding	0	1	0	278	0	0	0	0	136	0	0	0	0	0	0	0	0	0	0	0	0	1	142
COA3	YJL062W-A	YJL062W-A_mRNA	protein_coding	0	0	0	297	0	0	0	0	153	0	0	0	0	0	0	0	0	0	0	0	0	0	144
COA4	YLR218C	YLR218C_mRNA	protein_coding	2	4	7	237	0	0	0	0	108	1	0	0	7	0	0	0	0	1	0	0	0	4	129
COA6	YMR244C-A	YMR244C-A_mRNA	protein_coding	0	2	3	243	0	0	0	0	133	0	0	0	3	0	0	0	0	0	0	0	0	2	110
COF1	YLL050C	YLL050C_mRNA	protein_coding	0	9	2	390	0	0	0	0	257	0	0	4	2	0	0	0	0	0	0	0	0	9	129
COG1	YGL223C	YGL223C_mRNA	protein_coding	0	18	12	317	0	0	0	0	205	0	0	0	12	0	0	0	0	0	0	0	0	18	112
COG2	YGR120C	YGR120C_mRNA	protein_coding	0	13	9	309	0	0	0	0	147	0	0	0	9	0	0	0	0	0	0	0	0	13	162
COG3	YER157W	YER157W_mRNA	protein_coding	0	27	21	323	0	0	0	0	202	0	0	0	21	0	0	0	0	0	0	0	0	27	121
COG4	YPR105C	YPR105C_mRNA	protein_coding	0	25	26	282	0	0	0	0	131	0	0	0	26	0	0	0	0	0	0	0	0	25	151
COG5	YNL051W	YNL051W_mRNA	protein_coding	0	11	15	215	0	0	0	0	129	0	0	0	15	0	0	0	0	0	0	0	0	11	86
COG6	YNL041C	YNL041C_mRNA	protein_coding	0	19	20	290	0	0	0	0	170	0	0	0	20	0	0	0	0	0	0	0	0	19	120
COG7	YGL005C	YGL005C_mRNA	protein_coding	0	9	4	224	0	0	0	0	118	0	0	0	4	0	0	0	0	0	0	0	0	9	106
COG8	YML071C	YML071C_mRNA	protein_coding	0	12	16	242	0	0	0	0	103	0	0	0	16	0	0	0	0	0	0	0	0	12	139
COM2	YER130C	YER130C_mRNA	protein_coding	1	19	12	281	0	0	0	0	114	0	0	0	12	0	0	0	1	0	0	1	0	19	167
COP1	YDL145C	YDL145C_mRNA	protein_coding	0	36	28	253	0	0	0	0	146	0	0	0	28	0	0	0	0	0	0	0	0	36	107
COQ1	YBR003W	YBR003W_mRNA	protein_coding	0	13	4	245	0	0	0	0	93	0	0	0	4	0	0	0	0	0	0	0	0	13	152
COQ10	YOL008W	YOL008W_mRNA	protein_coding	0	9	7	278	0	0	0	0	116	0	0	0	7	0	0	0	0	0	0	0	0	9	162
COQ11	YLR290C	YLR290C_mRNA	protein_coding	0	13	8	265	0	0	0	0	152	0	0	0	8	0	0	0	0	0	0	0	0	13	113
COQ2	YNR041C	YNR041C_mRNA	protein_coding	0	10	7	344	1	0	0	0	114	0	0	0	6	0	0	0	0	0	0	0	0	10	230
COQ3	YOL096C	YOL096C_mRNA	protein_coding	0	15	11	256	0	0	0	0	139	0	0	0	11	0	0	0	0	0	0	0	0	15	117
COQ4	YDR204W	YDR204W_mRNA	protein_coding	0	14	12	251	0	0	0	0	113	0	0	0	12	0	0	0	0	0	0	0	0	14	138
COQ5	YML110C	YML110C_mRNA	protein_coding	0	13	4	269	0	0	0	0	131	0	0	0	4	0	0	0	0	0	0	0	0	13	138
COQ6	YGR255C	YGR255C_mRNA	protein_coding	0	14	18	318	0	0	0	0	146	0	0	0	18	0	0	0	0	0	0	0	0	14	172
COQ8	YGL119W	YGL119W_mRNA	protein_coding	0	19	15	263	0	0	0	0	143	0	0	0	15	0	0	0	0	0	0	0	0	19	120
COQ9	YLR201C	YLR201C_mRNA	protein_coding	0	8	6	239	0	0	0	0	97	0	0	0	6	0	0	0	0	0	0	0	0	8	142
COR1	YBL045C	YBL045C_mRNA	protein_coding	0	10	14	286	0	0	0	0	132	0	0	0	14	0	0	0	0	0	0	0	0	10	154
COS1	YNL336W	YNL336W_mRNA	protein_coding	7	48	61	1067	0	0	0	0	441	7	0	0	61	0	0	0	0	0	1	0	0	48	626
COS10	YNR075W	YNR075W_mRNA	protein_coding	5	15	51	1179	1	0	0	0	795	4	0	0	50	0	0	0	0	0	1	0	0	15	384
COS111	YBR203W	YBR203W_mRNA	protein_coding	3	36	18	255	0	0	0	0	122	2	0	0	18	0	0	0	0	0	1	0	0	36	133
COS12	YGL263W	YGL263W_mRNA	protein_coding	3	9	24	1174	0	0	0	0	711	2	0	0	24	0	0	0	0	0	2	0	0	9	463
COS2	YBR302C	YBR302C_mRNA	protein_coding	8	25	34	447	1	1	0	1	318	8	0	0	31	0	0	0	1	0	2	0	1	24	129
COS3	YML132W	YML132W_mRNA	protein_coding	0	7	18	382	0	0	0	0	122	0	0	0	18	0	0	0	0	0	0	0	0	7	260
COS4	YFL062W	YFL062W_mRNA	protein_coding	32	88	152	1178	2	1	2	5	501	29	0	0	143	0	0	0	0	0	4	0	0	88	677
COS5	YJR161C	YJR161C_mRNA	protein_coding	8	56	75	687	0	0	0	0	139	8	0	0	75	0	0	0	0	0	1	0	0	56	548
COS6	YGR295C	YGR295C_mRNA	protein_coding	61	145	239	1013	1	6	4	4	411	57	0	0	224	0	0	0	0	0	5	0	0	145	602
COS7	YDL248W	YDL248W_mRNA	protein_coding	24	88	141	669	1	1	0	0	124	24	0	0	139	0	0	0	0	0	1	0	0	88	545
COS8	YHL048W	YHL048W_mRNA	protein_coding	54	77	171	1043	1	1	1	6	331	46	0	0	164	0	0	0	0	0	9	0	0	77	712
COS9	YKL219W	YKL219W_mRNA	protein_coding	6	22	28	476	0	0	0	1	245	4	0	0	27	0	0	0	0	0	3	0	0	22	231
COT1	YOR316C	YOR316C_mRNA	protein_coding	2	9	14	194	0	0	0	0	113	1	0	0	14	0	0	0	0	0	1	0	0	9	81
COX10	YPL172C	YPL172C_mRNA	protein_coding	1	13	16	234	0	0	0	0	101	0	0	0	16	0	0	0	0	0	1	0	0	13	133
COX11	YPL132W	YPL132W_mRNA	protein_coding	0	15	5	261	0	0	0	0	111	0	0	0	5	0	0	0	0	0	0	0	0	15	150
COX12	YLR038C	YLR038C_mRNA	protein_coding	0	2	1	290	0	0	0	0	158	0	0	0	1	0	0	0	0	0	0	0	0	2	132
COX13	YGL191W	YGL191W_mRNA	protein_coding	0	8	1	332	0	0	0	0	150	0	0	0	1	0	0	0	0	0	0	0	0	8	182
COX14	YML129C	YML129C_mRNA	protein_coding	0	4	1	250	0	0	0	0	118	0	0	0	1	0	0	0	0	0	0	0	0	4	132
COX15	YER141W	YER141W_mRNA	protein_coding	0	15	5	354	0	0	0	0	110	0	0	0	5	0	0	0	0	0	0	0	0	15	244
COX16	YJL003W	YJL003W_mRNA	protein_coding	0	1	0	244	0	0	0	0	141	0	0	0	0	0	0	0	0	0	0	0	0	1	103
COX17	YLL009C	YLL009C_mRNA	protein_coding	0	6	2	349	0	0	0	0	192	0	0	0	2	0	0	0	0	0	0	0	0	6	157
COX18	YGR062C	YGR062C_mRNA	protein_coding	0	14	10	246	0	0	0	0	119	0	0	0	10	0	0	0	0	0	0	0	0	14	127
COX19	YLL018C-A	YLL018C-A_mRNA	protein_coding	0	3	2	357	0	0	0	0	160	0	0	0	2	0	0	0	0	0	0	0	0	3	197
COX20	YDR231C	YDR231C_mRNA	protein_coding	0	3	9	259	0	0	0	0	120	0	0	0	9	0	0	0	0	0	0	0	0	3	139
COX23	YHR116W	YHR116W_mRNA	protein_coding	0	7	7	194	0	0	0	0	96	0	0	0	7	0	0	0	0	0	0	0	0	7	98
COX26	YDR119W-A	YDR119W-A_mRNA	protein_coding	0	3	1	263	0	0	0	0	128	0	0	0	1	0	0	0	1	0	0	0	1	2	135
COX4	YGL187C	YGL187C_mRNA	protein_coding	0	5	3	274	0	0	0	0	155	0	0	0	3	0	0	0	0	0	0	0	0	5	119
COX5A	YNL052W	YNL052W_mRNA	protein_coding	0	3	1	207	0	0	0	0	113	0	0	0	1	0	0	0	0	0	0	0	0	3	94
COX5B	YIL111W	YIL111W_mRNA	protein_coding	0	8	3	249	0	0	0	0	108	0	0	0	3	0	0	0	0	0	0	0	0	8	141
COX6	YHR051W	YHR051W_mRNA	protein_coding	0	3	0	135	0	0	0	0	77	0	0	0	0	0	0	0	0	0	0	0	0	3	58
COX7	YMR256C	YMR256C_mRNA	protein_coding	0	0	2	172	0	0	0	0	108	0	0	0	2	0	0	0	0	0	0	0	0	0	64
COX8	YLR395C	YLR395C_mRNA	protein_coding	0	3	2	184	0	0	0	0	77	0	0	0	2	0	0	0	0	0	0	0	0	3	107
COX9	YDL067C	YDL067C_mRNA	protein_coding	0	0	2	260	0	0	0	0	136	0	0	0	2	0	0	0	0	0	0	0	0	0	124
COY1	YKL179C	YKL179C_mRNA	protein_coding	0	21	22	189	0	0	0	0	87	0	0	0	22	0	0	0	0	0	0	0	0	21	102
CPA1	YOR303W	YOR303W_mRNA	protein_coding	0	17	3	219	0	0	0	0	93	0	0	0	3	0	0	0	0	0	0	0	0	17	126
CPA2	YJR109C	YJR109C_mRNA	protein_coding	0	37	10	263	0	0	0	0	128	0	0	0	10	0	0	0	0	0	0	0	0	37	135
CPD1	YGR247W	YGR247W_mRNA	protein_coding	1	13	10	440	0	0	0	0	312	1	0	0	10	0	0	0	0	0	0	0	0	13	128
CPR1	YDR155C	YDR155C_mRNA	protein_coding	0	3	0	190	0	0	0	0	98	0	0	0	0	0	0	0	0	0	0	0	0	3	92
CPR2	YHR057C	YHR057C_mRNA	protein_coding	0	8	4	172	0	0	0	0	65	0	0	0	4	0	0	0	0	0	0	0	0	8	107
CPR3	YML078W	YML078W_mRNA	protein_coding	1	4	2	196	0	0	0	0	101	0	0	0	2	0	0	0	0	0	1	0	0	4	95
CPR4	YCR069W	YCR069W_mRNA	protein_coding	0	9	11	249	0	0	0	0	110	0	0	0	11	0	0	0	0	0	0	0	0	9	139
CPR5	YDR304C	YDR304C_mRNA	protein_coding	0	5	2	222	0	0	0	0	72	0	0	0	2	0	0	0	0	0	0	0	0	5	150
CPR6	YLR216C	YLR216C_mRNA	protein_coding	0	10	8	266	0	0	0	0	138	0	0	0	8	0	0	0	0	0	0	0	0	10	128
CPR7	YJR032W	YJR032W_mRNA	protein_coding	0	14	16	199	0	0	0	0	91	0	0	0	16	0	0	0	0	0	0	0	0	14	108
CPR8	YNR028W	YNR028W_mRNA	protein_coding	0	9	10	231	0	0	0	0	100	0	0	0	10	0	0	0	0	0	0	0	0	9	131
CPS1	YJL172W	YJL172W_mRNA	protein_coding	0	19	10	248	0	0	0	0	89	0	0	0	10	0	0	0	0	0	0	0	0	19	159
CPT1	YNL130C	YNL130C_mRNA	protein_coding	0	15	7	216	0	0	0	0	119	0	0	2	7	0	0	0	0	0	0	0	0	15	95
CRC1	YOR100C	YOR100C_mRNA	protein_coding	0	9	6	392	0	0	0	0	152	0	0	0	6	0	0	0	0	0	0	0	0	9	240
CRD1	YDL142C	YDL142C_mRNA	protein_coding	0	9	6	184	0	0	0	0	98	0	0	0	6	0	0	0	0	0	0	0	0	9	86
CRF1	YDR223W	YDR223W_mRNA	protein_coding	5	13	26	246	0	0	0	0	119	3	0	0	26	0	0	0	0	0	2	0	0	13	127
CRG1	YHR209W	YHR209W_mRNA	protein_coding	0	10	13	463	0	0	0	0	300	0	0	0	13	0	0	0	0	0	0	0	0	10	163
CRH1	YGR189C	YGR189C_mRNA	protein_coding	10	21	17	348	1	5	2	0	160	10	0	0	9	0	0	0	0	0	0	0	0	21	188
CRM1	YGR218W	YGR218W_mRNA	protein_coding	0	33	12	292	0	0	0	0	124	0	0	0	12	0	0	0	0	0	0	0	0	33	168
CRN1	YLR429W	YLR429W_mRNA	protein_coding	0	28	18	200	0	0	0	0	96	0	0	0	18	0	0	0	0	0	0	0	0	28	104
CRP1	YHR146W	YHR146W_mRNA	protein_coding	0	19	27	322	0	0	0	0	137	0	0	0	27	0	0	0	0	0	0	0	0	19	185
CRR1	YLR213C	YLR213C_mRNA	protein_coding	2	18	11	236	0	0	0	0	109	1	0	0	11	0	0	0	0	0	1	0	0	18	127
CRT10	YOL063C	YOL063C_mRNA	protein_coding	1	50	29	270	0	0	0	0	141	0	0	0	29	0	0	0	0	0	1	0	0	50	129
CRZ1	YNL027W	YNL027W_mRNA	protein_coding	3	18	25	287	2	0	4	2	168	3	0	0	17	0	0	0	0	0	0	0	0	18	119
CSC1	YLR241W	YLR241W_mRNA	protein_coding	0	30	7	155	0	0	0	0	78	0	0	0	7	0	0	0	0	0	0	0	0	30	77
CSE1	YGL238W	YGL238W_mRNA	protein_coding	0	17	10	217	0	0	0	0	131	0	0	0	10	0	0	0	0	0	0	0	0	17	86
CSE2	YNR010W	YNR010W_mRNA	protein_coding	0	3	4	169	0	0	0	0	89	0	0	0	4	0	0	0	0	0	0	0	0	3	80
CSE4	YKL049C	YKL049C_mRNA	protein_coding	0	5	2	278	0	0	0	0	135	0	0	0	2	0	0	0	0	0	0	0	0	5	143
CSF1	YLR087C	YLR087C_mRNA	protein_coding	0	110	64	213	0	0	0	0	107	0	0	0	64	0	0	0	0	0	0	0	0	110	106
CSG2	YBR036C	YBR036C_mRNA	protein_coding	1	15	10	243	0	0	0	0	129	1	0	0	10	0	0	0	0	0	0	0	0	15	114
CSH1	YBR161W	YBR161W_mRNA	protein_coding	2	9	2	235	0	0	0	0	122	1	0	0	2	0	0	0	1	0	1	0	1	8	113
CSI1	YMR025W	YMR025W_mRNA	protein_coding	1	8	15	227	0	0	0	0	95	0	0	0	15	0	0	0	0	0	1	0	0	8	132
CSI2	YOL007C	YOL007C_mRNA	protein_coding	1	13	16	264	0	0	0	0	145	0	0	0	16	0	0	0	0	0	1	0	0	13	119
CSL4	YNL232W	YNL232W_mRNA	protein_coding	0	7	5	214	0	0	0	0	77	0	0	0	5	0	0	0	0	0	0	0	0	7	137
CSM1	YCR086W	YCR086W_mRNA	protein_coding	0	4	0	318	0	0	0	0	181	0	0	0	0	0	0	0	0	0	0	0	0	4	137
CSM2	YIL132C	YIL132C_mRNA	protein_coding	0	5	5	353	0	0	0	0	179	0	0	0	5	0	0	0	0	0	0	0	0	5	174
CSM3	YMR048W	YMR048W_mRNA	protein_coding	0	14	16	446	0	0	1	0	201	0	0	0	15	0	0	0	0	0	0	0	0	14	245
CSM4	YPL200W	YPL200W_mRNA	protein_coding	0	13	7	261	0	0	0	0	112	0	0	0	7	0	0	0	0	0	0	0	0	13	149
CSN9	YDR179C	YDR179C_mRNA	protein_coding	0	1	2	205	0	0	0	0	110	0	0	0	2	0	0	0	0	0	0	0	0	1	95
CSR1	YLR380W	YLR380W_mRNA	protein_coding	0	11	2	221	0	0	0	0	88	0	0	0	2	0	0	0	0	0	0	0	0	11	133
CSR2	YPR030W	YPR030W_mRNA	protein_coding	0	28	43	233	0	0	0	0	89	0	0	0	43	0	0	0	0	0	0	0	0	28	144
CSS2	YFR020W	YFR020W_mRNA	protein_coding	1	7	17	326	0	0	0	0	138	0	0	0	17	0	0	0	1	1	0	0	1	6	188
CSS3	YOL159C	YOL159C_mRNA	protein_coding	7	42	54	1203	1	0	0	0	625	5	0	0	53	0	0	0	0	0	2	0	0	42	578
CST26	YBR042C	YBR042C_mRNA	protein_coding	2	19	11	213	0	0	0	1	110	1	0	0	10	0	0	0	1	0	1	0	1	18	103
CST6	YIL036W	YIL036W_mRNA	protein_coding	1	24	38	235	0	1	0	2	107	0	0	0	35	0	0	0	1	0	1	0	1	23	128
CST9	YLR394W	YLR394W_mRNA	protein_coding	0	15	13	174	0	0	0	0	101	0	0	0	13	0	0	0	0	0	0	0	0	15	73
CTA1	YDR256C	YDR256C_mRNA	protein_coding	1	20	9	218	0	0	0	0	100	0	0	0	9	0	0	0	0	0	1	0	0	20	118
CTF13	YMR094W	YMR094W_mRNA	protein_coding	0	20	19	235	0	0	0	0	126	0	0	0	19	0	0	0	0	0	0	0	0	20	109
CTF18	YMR078C	YMR078C_mRNA	protein_coding	0	29	17	273	0	0	0	0	171	0	0	0	17	0	0	0	0	0	0	0	0	29	102
CTF19	YPL018W	YPL018W_mRNA	protein_coding	0	9	8	273	0	0	0	0	168	0	0	0	8	0	0	0	0	0	0	0	0	9	105
CTF3	YLR381W	YLR381W_mRNA	protein_coding	0	23	23	209	0	0	0	0	100	0	0	0	23	0	0	0	0	0	0	0	0	23	109
CTF4	YPR135W	YPR135W_mRNA	protein_coding	0	40	22	209	0	0	0	1	63	0	0	0	21	0	0	0	0	0	0	0	0	40	146
CTF8	YHR191C	YHR191C_mRNA	protein_coding	0	8	5	217	0	0	0	0	100	0	0	0	5	0	0	0	0	0	0	0	0	8	117
CTH1	YDR151C	YDR151C_mRNA	protein_coding	1	15	4	213	0	0	0	0	106	1	0	0	4	0	0	0	0	0	0	0	0	15	107
CTI6	YPL181W	YPL181W_mRNA	protein_coding	0	24	13	326	0	0	0	0	149	0	0	0	13	0	0	0	2	0	0	0	2	22	177
CTK1	YKL139W	YKL139W_mRNA	protein_coding	0	16	14	262	1	6	0	2	98	0	0	0	5	0	0	0	0	0	0	0	0	16	164
CTK2	YJL006C	YJL006C_mRNA	protein_coding	0	10	6	271	0	0	0	0	110	0	0	0	6	0	0	0	0	0	0	0	0	10	161
CTK3	YML112W	YML112W_mRNA	protein_coding	0	6	6	231	0	0	0	0	134	0	0	0	6	0	0	0	0	0	0	0	0	6	97
CTL1	YMR180C	YMR180C_mRNA	protein_coding	2	8	13	278	0	0	0	0	122	1	0	0	13	0	0	0	0	0	2	0	0	8	156
CTM1	YHR109W	YHR109W_mRNA	protein_coding	1	18	22	202	0	0	0	0	125	1	0	0	22	0	0	0	0	0	0	0	0	18	77
CTO1	YCR015C	YCR015C_mRNA	protein_coding	0	3	12	218	0	0	0	0	86	0	0	0	12	0	0	0	0	0	0	0	0	3	132
CTP1	YBR291C	YBR291C_mRNA	protein_coding	0	17	10	320	0	0	0	0	148	0	0	0	10	0	0	0	0	0	0	0	0	17	172
CTR1	YPR124W	YPR124W_mRNA	protein_coding	0	21	23	244	0	0	0	11	145	0	0	0	12	0	0	0	0	0	0	0	0	21	99
CTR2	YHR175W	YHR175W_mRNA	protein_coding	1	10	5	331	0	0	0	0	221	1	0	0	5	0	0	0	0	0	0	0	0	10	110
CTR3	YLR411W	YLR411W_mRNA	protein_coding	0	13	4	239	0	0	0	0	158	0	0	0	4	0	0	0	0	0	0	0	0	13	81
CTR86	YCR054C	YCR054C_mRNA	protein_coding	0	16	12	268	0	0	0	0	125	0	0	0	12	0	0	0	0	0	0	0	0	16	143
CTR9	YOL145C	YOL145C_mRNA	protein_coding	0	30	19	248	0	0	0	0	120	0	0	0	19	0	0	0	0	0	0	0	0	30	128
CTS1	YLR286C	YLR286C_mRNA	protein_coding	1	21	23	285	1	0	3	1	128	1	0	0	18	0	0	0	0	0	0	0	0	21	157
CTS2	YDR371W	YDR371W_mRNA	protein_coding	0	11	12	238	0	0	0	0	91	0	0	0	12	0	0	0	0	0	0	0	0	11	147
CTT1	YGR088W	YGR088W_mRNA	protein_coding	0	21	28	332	0	0	1	0	169	0	0	0	27	0	0	0	0	0	0	0	0	21	163
CUB1	YPL260W	YPL260W_mRNA	protein_coding	0	14	10	232	0	0	0	0	109	0	0	0	10	0	0	0	0	0	0	0	0	14	123
CUE1	YMR264W	YMR264W_mRNA	protein_coding	1	11	6	212	0	0	0	0	139	0	0	0	6	0	0	0	1	0	0	1	0	11	73
CUE2	YKL090W	YKL090W_mRNA	protein_coding	2	13	15	231	0	0	0	0	124	2	0	0	15	0	0	0	1	0	0	1	0	13	107
CUE3	YGL110C	YGL110C_mRNA	protein_coding	0	19	17	224	0	0	0	0	93	0	0	0	17	0	0	0	0	0	0	0	0	19	131
CUE4	YML101C	YML101C_mRNA	protein_coding	0	4	1	265	0	0	0	0	130	0	0	0	1	0	0	0	0	0	0	0	0	4	135
CUE5	YOR042W	YOR042W_mRNA	protein_coding	0	15	13	257	0	0	0	0	152	0	0	0	13	0	0	0	0	0	0	0	0	15	105
CUL3	YGR003W	YGR003W_mRNA	protein_coding	0	16	27	212	0	0	0	0	73	0	0	0	27	0	0	0	0	0	0	0	0	16	139
CUP1-1	YHR053C	YHR053C_mRNA	protein_coding	1	2	1	140	0	0	0	0	76	0	0	0	1	0	0	0	1	0	1	0	1	1	64
CUP1-2	YHR055C	YHR055C_mRNA	protein_coding	0	2	0	155	0	0	0	0	73	0	0	0	0	0	0	0	1	0	0	0	1	1	82
CUP2	YGL166W	YGL166W_mRNA	protein_coding	0	9	9	225	0	0	0	0	124	0	0	0	9	0	0	0	0	0	0	0	0	9	101
CUP9	YPL177C	YPL177C_mRNA	protein_coding	2	13	14	305	0	0	0	0	146	2	0	0	14	0	0	0	0	0	0	0	0	13	159
CUR1	YPR158W	YPR158W_mRNA	protein_coding	0	10	7	162	0	0	0	0	24	0	0	0	7	0	0	0	0	0	0	0	0	10	138
CUS1	YMR240C	YMR240C_mRNA	protein_coding	0	15	13	152	0	0	0	0	71	0	0	0	13	0	0	0	0	0	0	0	0	15	81
CUS2	YNL286W	YNL286W_mRNA	protein_coding	1	6	9	352	0	0	0	0	267	0	0	0	9	0	0	0	1	0	0	1	0	6	85
CUZ1	YNL155W	YNL155W_mRNA	protein_coding	1	10	10	195	0	0	0	0	98	0	0	0	10	0	0	0	1	0	0	1	0	10	97
CWC15	YDR163W	YDR163W_mRNA	protein_coding	0	3	8	198	0	0	0	0	78	0	0	0	8	0	0	0	0	0	0	0	0	3	120
CWC2	YDL209C	YDL209C_mRNA	protein_coding	0	5	7	236	0	0	0	0	130	0	0	0	7	0	0	0	0	0	0	0	0	5	106
CWC21	YDR482C	YDR482C_mRNA	protein_coding	0	2	3	201	0	0	0	0	91	0	0	0	3	0	0	0	0	0	0	0	0	2	110
CWC22	YGR278W	YGR278W_mRNA	protein_coding	1	26	19	299	0	0	0	2	164	1	0	0	17	0	0	0	0	0	0	0	0	26	135
CWC23	YGL128C	YGL128C_mRNA	protein_coding	0	8	6	185	0	0	0	0	77	0	0	0	6	0	0	0	0	0	0	0	0	8	108
CWC24	YLR323C	YLR323C_mRNA	protein_coding	0	8	5	174	0	0	0	0	67	0	0	0	5	0	0	0	0	0	0	0	0	8	107
CWC25	YNL245C	YNL245C_mRNA	protein_coding	0	5	2	246	0	0	0	0	124	0	0	0	2	0	0	0	0	0	0	0	0	5	122
CWC27	YPL064C	YPL064C_mRNA	protein_coding	0	7	13	259	0	0	0	0	131	0	0	0	13	0	0	0	0	0	0	0	0	7	128
CWH41	YGL027C	YGL027C_mRNA	protein_coding	1	27	20	285	0	0	0	0	172	0	0	0	20	0	0	0	0	0	1	0	0	27	113
CWH43	YCR017C	YCR017C_mRNA	protein_coding	0	25	23	365	0	0	0	0	139	0	0	0	23	0	0	0	0	0	0	0	0	25	226
CWP1	YKL096W	YKL096W_mRNA	protein_coding	1	14	7	313	0	0	0	0	132	1	0	0	7	0	0	0	0	0	0	0	0	14	181
CWP2	YKL096W-A	YKL096W-A_mRNA	protein_coding	2	6	1	302	0	0	0	0	189	2	0	0	1	0	0	0	0	0	0	0	0	6	113
CYB2	YML054C	YML054C_mRNA	protein_coding	0	18	4	315	0	0	0	0	137	0	0	0	4	0	0	0	0	0	0	0	0	18	178
CYB5	YNL111C	YNL111C_mRNA	protein_coding	0	3	1	343	0	0	0	0	195	0	0	0	1	0	0	0	0	0	0	0	0	3	148
CYC1	YJR048W	YJR048W_mRNA	protein_coding	0	2	2	381	0	0	0	0	134	0	0	0	2	0	0	0	0	0	0	0	0	2	247
CYC2	YOR037W	YOR037W_mRNA	protein_coding	1	8	17	242	0	0	0	0	99	0	0	0	17	0	0	0	0	0	1	0	0	8	143
CYC3	YAL039C	YAL039C_mRNA	protein_coding	1	9	8	342	0	1	0	0	127	1	0	0	7	0	0	0	0	0	0	0	0	9	215
CYC7	YEL039C	YEL039C_mRNA	protein_coding	0	3	1	334	0	0	0	0	158	0	0	0	1	0	0	0	0	0	0	0	0	3	176
CYC8	YBR112C	YBR112C_mRNA	protein_coding	4	64	61	254	7	1	9	16	133	4	0	0	28	0	0	0	0	0	0	0	0	64	121
CYK3	YDL117W	YDL117W_mRNA	protein_coding	0	40	29	245	0	0	0	1	144	0	0	0	28	0	0	0	0	0	0	0	0	40	101
CYM1	YDR430C	YDR430C_mRNA	protein_coding	1	22	17	176	0	0	0	0	78	1	0	0	17	0	0	0	0	0	0	0	0	22	98
CYR1	YJL005W	YJL005W_mRNA	protein_coding	3	49	75	274	0	1	0	2	112	2	0	0	72	0	0	0	0	0	1	0	0	49	162
CYS3	YAL012W	YAL012W_mRNA	protein_coding	0	13	3	303	0	0	0	0	140	0	0	0	3	0	0	0	0	0	0	0	0	13	163
CYS4	YGR155W	YGR155W_mRNA	protein_coding	0	29	9	301	0	0	0	0	140	0	0	0	9	0	0	0	0	0	0	0	0	29	161
CYT1	YOR065W	YOR065W_mRNA	protein_coding	0	12	5	294	0	0	0	0	126	0	0	0	5	0	0	0	0	0	0	0	0	12	168
CYT2	YKL087C	YKL087C_mRNA	protein_coding	0	7	8	252	0	0	0	0	119	0	0	0	8	0	0	0	0	0	0	0	0	7	133
DAD1	YDR016C	YDR016C_mRNA	protein_coding	0	2	5	289	0	0	0	0	147	0	0	0	5	0	0	0	0	0	0	0	0	2	142
DAD2	YKR083C	YKR083C_mRNA	protein_coding	0	4	4	216	0	0	0	0	98	0	0	0	4	0	0	0	0	0	0	0	0	4	118
DAD3	YBR233W-A	YBR233W-A_mRNA	protein_coding	0	2	0	268	0	0	0	0	117	0	0	0	0	0	0	0	0	0	0	0	0	2	151
DAD4	YDR320C-A	YDR320C-A_mRNA	protein_coding	0	2	1	213	0	0	0	0	103	0	0	0	1	0	0	0	0	0	0	0	0	2	110
DAK1	YML070W	YML070W_mRNA	protein_coding	1	15	16	244	0	0	0	0	115	1	0	0	16	0	0	0	0	0	0	0	0	15	129
DAK2	YFL053W	YFL053W_mRNA	protein_coding	2	18	10	533	0	0	0	0	320	0	0	0	10	0	0	0	0	0	2	0	0	18	213
DAL1	YIR027C	YIR027C_mRNA	protein_coding	1	16	21	331	0	0	0	0	178	0	0	0	21	0	0	0	0	0	1	0	0	16	153
DAL2	YIR029W	YIR029W_mRNA	protein_coding	0	16	5	317	0	0	0	0	167	0	0	0	5	0	0	0	0	0	0	0	0	16	150
DAL3	YIR032C	YIR032C_mRNA	protein_coding	0	6	9	290	0	0	0	0	161	0	0	0	9	0	0	0	0	0	0	0	0	6	129
DAL4	YIR028W	YIR028W_mRNA	protein_coding	0	27	16	326	0	0	0	0	161	0	0	0	16	0	0	0	0	0	0	0	0	27	165
DAL5	YJR152W	YJR152W_mRNA	protein_coding	1	18	3	296	0	0	0	0	138	1	0	0	3	0	0	0	0	0	0	0	0	18	158
DAL7	YIR031C	YIR031C_mRNA	protein_coding	1	16	11	312	0	0	0	0	152	0	0	0	11	0	0	0	0	0	1	0	0	16	160
DAL80	YKR034W	YKR034W_mRNA	protein_coding	0	8	9	271	0	0	0	0	127	0	0	0	9	0	0	0	0	0	0	0	0	8	144
DAL81	YIR023W	YIR023W_mRNA	protein_coding	1	54	73	487	0	0	15	3	170	0	0	0	55	0	0	0	0	0	1	0	0	54	317
DAL82	YNL314W	YNL314W_mRNA	protein_coding	0	3	11	201	0	0	0	0	95	0	0	0	11	0	0	0	0	0	0	0	0	3	106
DAM1	YGR113W	YGR113W_mRNA	protein_coding	0	16	20	241	0	0	0	0	90	0	0	0	20	0	0	0	0	0	0	0	0	16	151
DAN1	YJR150C	YJR150C_mRNA	protein_coding	8	16	15	259	2	0	1	0	136	8	0	0	12	0	0	0	0	0	0	0	0	16	123
DAN4	YJR151C	YJR151C_mRNA	protein_coding	10	38	58	261	0	3	9	2	138	10	0	0	44	0	0	0	0	0	0	0	0	38	123
DAP1	YPL170W	YPL170W_mRNA	protein_coding	0	4	2	222	0	0	0	0	86	0	0	0	2	0	0	0	0	0	0	0	0	4	136
DAP2	YHR028C	YHR028C_mRNA	protein_coding	0	44	34	210	0	0	0	0	81	0	0	0	34	0	0	0	0	0	0	0	0	44	129
DAS1	YJL149W	YJL149W_mRNA	protein_coding	1	29	16	293	0	0	0	1	131	0	0	0	15	0	0	0	0	0	1	0	0	29	162
DAS2	YDR020C	YDR020C_mRNA	protein_coding	0	5	5	253	0	0	0	0	145	0	0	0	5	0	0	0	0	0	0	0	0	5	108
DAT1	YML113W	YML113W_mRNA	protein_coding	0	4	9	217	0	0	1	1	112	0	0	0	7	0	0	0	0	0	0	0	0	4	105
DBF2	YGR092W	YGR092W_mRNA	protein_coding	0	20	8	187	0	0	0	0	97	0	0	0	8	0	0	0	0	0	0	0	0	20	90
DBF20	YPR111W	YPR111W_mRNA	protein_coding	0	27	13	299	0	0	0	0	151	0	0	0	13	0	0	0	0	0	0	0	0	27	148
DBF4	YDR052C	YDR052C_mRNA	protein_coding	0	17	17	239	0	2	0	0	113	0	0	0	15	0	0	0	0	0	0	0	0	17	126
DBP1	YPL119C	YPL119C_mRNA	protein_coding	0	21	23	206	0	0	0	0	95	0	0	0	23	0	0	0	0	0	0	0	0	21	111
DBP10	YDL031W	YDL031W_mRNA	protein_coding	0	53	26	313	0	0	0	0	113	0	0	0	26	0	0	0	0	0	0	0	0	53	200
DBP2	YNL112W	YNL112W_mRNA	protein_coding	0	16	7	372	0	0	0	0	145	0	0	62	7	0	0	0	0	0	0	0	0	16	165
DBP3	YGL078C	YGL078C_mRNA	protein_coding	0	19	13	236	0	0	0	0	115	0	0	0	13	0	0	0	0	0	0	0	0	19	121
DBP5	YOR046C	YOR046C_mRNA	protein_coding	0	27	6	331	0	0	0	0	152	0	0	0	6	0	0	0	0	0	0	0	0	27	179
DBP6	YNR038W	YNR038W_mRNA	protein_coding	0	30	22	206	0	0	0	0	84	0	0	0	22	0	0	0	0	0	0	0	0	30	122
DBP7	YKR024C	YKR024C_mRNA	protein_coding	1	31	14	309	0	0	0	0	163	0	0	0	14	0	0	0	0	0	1	0	0	31	146
DBP8	YHR169W	YHR169W_mRNA	protein_coding	0	14	6	193	0	0	0	0	112	0	0	0	6	0	0	0	0	0	0	0	0	14	81
DBP9	YLR276C	YLR276C_mRNA	protein_coding	0	14	5	197	0	0	0	0	100	0	0	0	5	0	0	0	0	0	0	0	0	14	97
DBR1	YKL149C	YKL149C_mRNA	protein_coding	0	11	8	224	0	0	0	0	107	0	0	0	8	0	0	0	0	0	0	0	0	11	117
DCC1	YCL016C	YCL016C_mRNA	protein_coding	0	18	17	300	0	0	0	0	163	0	0	0	17	0	0	0	0	0	0	0	0	18	137
DCD1	YHR144C	YHR144C_mRNA	protein_coding	0	20	9	363	0	0	0	0	158	0	0	0	9	0	0	0	0	0	0	0	0	20	205
DCG1	YIR030C	YIR030C_mRNA	protein_coding	0	13	7	293	0	0	0	0	153	0	0	0	7	0	0	0	0	0	0	0	0	13	140
DCI1	YOR180C	YOR180C_mRNA	protein_coding	0	13	5	348	0	0	0	0	187	0	0	0	5	0	0	0	0	0	0	0	0	13	161
DCK1	YLR422W	YLR422W_mRNA	protein_coding	1	53	46	282	0	0	0	0	150	0	0	0	46	0	0	0	0	0	1	0	0	53	132
DCN1	YLR128W	YLR128W_mRNA	protein_coding	0	16	16	342	0	0	0	0	149	0	0	5	16	0	0	0	0	0	0	0	0	16	188
DCP1	YOL149W	YOL149W_mRNA	protein_coding	0	6	3	331	0	0	0	0	119	0	0	0	3	0	0	0	0	0	0	0	0	6	212
DCP2	YNL118C	YNL118C_mRNA	protein_coding	2	30	38	292	1	0	0	0	164	2	0	0	37	0	0	0	0	0	0	0	0	30	128
DCR2	YLR361C	YLR361C_mRNA	protein_coding	0	12	14	151	0	0	0	0	61	0	0	0	14	0	0	0	0	0	0	0	0	12	90
DCS1	YLR270W	YLR270W_mRNA	protein_coding	0	15	0	287	0	0	0	0	130	0	0	0	0	0	0	0	0	0	0	0	0	15	157
DCS2	YOR173W	YOR173W_mRNA	protein_coding	0	13	3	216	0	0	0	0	83	0	0	0	3	0	0	0	0	0	0	0	0	13	133
DCV1	YFR012W	YFR012W_mRNA	protein_coding	5	8	17	228	1	0	0	1	129	5	0	0	15	0	0	0	0	0	0	0	0	8	99
DCW1	YKL046C	YKL046C_mRNA	protein_coding	0	18	12	317	0	0	0	0	130	0	0	0	12	0	0	0	0	0	0	0	0	18	187
DDC1	YPL194W	YPL194W_mRNA	protein_coding	0	14	20	204	0	0	0	0	116	0	0	0	20	0	0	0	0	0	0	0	0	14	88
DDI1	YER143W	YER143W_mRNA	protein_coding	0	14	7	219	0	0	0	0	129	0	0	0	7	0	0	0	0	0	0	0	0	14	90
DDI2	YFL061W	YFL061W_mRNA	protein_coding	3	23	21	1641	0	0	0	0	645	3	0	0	21	0	0	0	0	0	0	0	0	23	996
DDI3	YNL335W	YNL335W_mRNA	protein_coding	2	11	22	1430	0	0	0	0	542	1	0	0	22	0	0	0	0	0	1	0	0	11	888
DDL1	YOR022C	YOR022C_mRNA	protein_coding	1	22	16	254	0	0	0	0	134	0	0	0	16	0	0	0	0	0	1	0	0	22	120
DDP1	YOR163W	YOR163W_mRNA	protein_coding	0	4	0	259	0	0	0	0	101	0	0	0	0	0	0	0	0	0	0	0	0	4	158
DDR2	YOL052C-A	YOL052C-A_mRNA	protein_coding	0	1	0	340	0	0	0	0	219	0	0	0	0	0	0	0	0	0	0	0	0	1	121
DDR48	YMR173W	YMR173W_mRNA	protein_coding	21	103	89	287	8	9	18	18	162	21	0	0	36	0	0	0	0	0	0	0	0	103	125
DED1	YOR204W	YOR204W_mRNA	protein_coding	0	12	10	200	0	0	0	2	79	0	0	0	8	0	0	0	0	0	0	0	0	12	121
DED81	YHR019C	YHR019C_mRNA	protein_coding	0	25	5	321	0	0	0	0	134	0	0	0	5	0	0	0	0	0	0	0	0	25	187
DEF1	YKL054C	YKL054C_mRNA	protein_coding	15	37	76	268	4	4	18	5	125	14	0	0	45	0	0	0	0	0	1	0	0	37	143
DEG1	YFL001W	YFL001W_mRNA	protein_coding	0	14	12	238	0	0	0	0	134	0	0	0	12	0	0	0	0	0	0	0	0	14	104
DEP1	YAL013W	YAL013W_mRNA	protein_coding	0	17	21	299	0	0	0	0	134	0	0	0	21	0	0	0	0	0	0	0	0	17	165
DER1	YBR201W	YBR201W_mRNA	protein_coding	0	12	6	297	0	0	0	0	132	0	0	0	6	0	0	0	0	0	0	0	0	12	165
DET1	YDR051C	YDR051C_mRNA	protein_coding	0	10	6	237	0	0	0	0	123	0	0	0	6	0	0	0	0	0	0	0	0	10	114
DFG10	YIL049W	YIL049W_mRNA	protein_coding	0	10	11	231	0	0	0	0	85	0	0	0	11	0	0	0	0	0	0	0	0	10	146
DFG16	YOR030W	YOR030W_mRNA	protein_coding	0	10	11	436	0	0	0	0	203	0	0	0	11	0	0	0	0	0	0	0	0	10	233
DFG5	YMR238W	YMR238W_mRNA	protein_coding	0	10	2	164	0	0	0	0	85	0	0	0	2	0	0	0	0	0	0	0	0	10	79
DFM1	YDR411C	YDR411C_mRNA	protein_coding	0	12	8	188	0	0	0	0	84	0	0	0	8	0	0	0	0	0	0	0	0	12	104
DFR1	YOR236W	YOR236W_mRNA	protein_coding	0	4	2	273	0	0	0	0	114	0	0	0	2	0	0	0	0	0	0	0	0	4	159
DGA1	YOR245C	YOR245C_mRNA	protein_coding	1	13	6	196	0	0	0	0	77	1	0	0	6	0	0	0	0	0	0	0	0	13	119
DGK1	YOR311C	YOR311C_mRNA	protein_coding	0	8	6	202	0	0	0	0	106	0	0	0	6	0	0	0	0	0	0	0	0	8	96
DGR1	YNL130C-A	YNL130C-A_mRNA	protein_coding	0	2	4	190	0	0	0	0	110	0	0	0	4	0	0	0	0	0	0	0	0	2	80
DGR2	YKL121W	YKL121W_mRNA	protein_coding	1	32	24	245	0	0	0	0	119	1	0	0	24	0	0	0	0	0	1	0	0	32	126
DHH1	YDL160C	YDL160C_mRNA	protein_coding	0	17	6	263	0	0	0	0	139	0	0	0	6	0	0	0	0	0	0	0	0	17	124
DHR2	YKL078W	YKL078W_mRNA	protein_coding	0	25	9	199	0	0	0	0	100	0	0	0	9	0	0	0	0	0	0	0	0	25	99
DIA1	YMR316W	YMR316W_mRNA	protein_coding	1	10	8	393	0	0	0	0	240	0	0	0	8	0	0	0	1	0	1	0	1	9	153
DIA2	YOR080W	YOR080W_mRNA	protein_coding	1	35	38	263	0	0	0	0	136	1	0	0	38	0	0	0	0	0	0	0	0	35	127
DIA3	YDL024C	YDL024C_mRNA	protein_coding	1	35	28	360	0	0	0	0	163	0	0	0	28	0	0	0	0	0	1	0	0	35	197
DIA4	YHR011W	YHR011W_mRNA	protein_coding	0	17	9	291	0	0	0	0	153	0	0	0	9	0	0	0	0	0	0	0	0	17	138
DIB1	YPR082C	YPR082C_mRNA	protein_coding	0	5	4	229	0	0	0	0	105	0	0	0	4	0	0	0	0	0	0	0	0	5	124
DIC1	YLR348C	YLR348C_mRNA	protein_coding	0	7	3	262	0	0	0	0	119	0	0	0	3	0	0	0	0	0	0	0	0	7	143
DID2	YKR035W-A	YKR035W-A_mRNA	protein_coding	1	9	4	267	0	0	0	0	140	0	0	0	4	0	0	0	0	0	1	0	0	9	127
DID4	YKL002W	YKL002W_mRNA	protein_coding	0	3	4	202	0	0	0	0	112	0	0	0	4	0	0	0	0	0	0	0	0	3	90
DIE2	YGR227W	YGR227W_mRNA	protein_coding	0	24	15	388	0	0	0	0	224	0	0	0	15	0	0	0	0	0	0	0	0	24	164
DIF1	YLR437C	YLR437C_mRNA	protein_coding	2	3	8	259	0	2	1	0	125	2	0	0	5	0	0	0	0	0	0	0	0	3	134
DIG1	YPL049C	YPL049C_mRNA	protein_coding	3	14	28	249	0	2	0	0	120	3	0	0	26	0	0	0	0	0	0	0	0	14	129
DIG2	YDR480W	YDR480W_mRNA	protein_coding	0	5	4	202	0	0	0	0	112	0	0	0	4	0	0	0	0	0	0	0	0	5	90
DIM1	YPL266W	YPL266W_mRNA	protein_coding	0	8	0	293	0	0	0	0	149	0	0	0	0	0	0	0	0	0	0	0	0	8	144
DIN7	YDR263C	YDR263C_mRNA	protein_coding	0	7	10	243	0	0	0	0	123	0	0	0	10	0	0	0	0	0	0	0	0	7	120
DIP2	YLR129W	YLR129W_mRNA	protein_coding	0	43	22	344	0	0	0	0	175	0	0	0	22	0	0	0	0	0	0	0	0	43	169
DIP5	YPL265W	YPL265W_mRNA	protein_coding	0	31	12	264	0	0	0	0	133	0	0	0	12	0	0	0	0	0	0	0	0	31	131
DIS3	YOL021C	YOL021C_mRNA	protein_coding	0	40	18	359	0	0	0	0	145	0	0	0	18	0	0	0	0	0	0	0	0	40	214
DIT1	YDR403W	YDR403W_mRNA	protein_coding	0	19	17	214	0	0	0	0	115	0	0	0	17	0	0	0	0	0	0	0	0	19	99
DIT2	YDR402C	YDR402C_mRNA	protein_coding	0	9	8	225	0	0	0	0	108	0	0	0	8	0	0	0	0	0	0	0	0	9	117
DJP1	YIR004W	YIR004W_mRNA	protein_coding	0	10	8	261	0	0	0	0	115	0	0	0	8	0	0	0	0	0	0	0	0	10	146
DLD1	YDL174C	YDL174C_mRNA	protein_coding	0	27	6	230	0	0	0	0	121	0	0	0	6	0	0	0	0	0	0	0	0	27	109
DLD2	YDL178W	YDL178W_mRNA	protein_coding	0	16	8	216	0	0	0	0	116	0	0	0	8	0	0	0	0	0	0	0	0	16	100
DLD3	YEL071W	YEL071W_mRNA	protein_coding	2	62	11	864	0	0	0	0	563	2	0	0	11	0	0	0	0	0	0	0	0	62	301
DLS1	YJL065C	YJL065C_mRNA	protein_coding	0	6	8	268	0	0	0	2	138	0	0	0	6	0	0	0	0	0	0	0	0	6	130
DLT1	YMR126C	YMR126C_mRNA	protein_coding	0	3	6	201	0	0	0	0	95	0	0	0	6	0	0	0	0	0	0	0	0	3	106
DMA1	YHR115C	YHR115C_mRNA	protein_coding	0	9	6	225	0	0	1	0	118	0	0	0	5	0	0	0	0	0	0	0	0	9	107
DMA2	YNL116W	YNL116W_mRNA	protein_coding	0	18	14	294	0	0	0	0	159	0	0	0	14	0	0	0	0	0	0	0	0	18	135
DMC1	YER179W	YER179W_mRNA	protein_coding	0	17	2	276	0	0	0	0	168	0	0	1	2	0	0	0	0	0	0	0	0	17	107
DML1	YMR211W	YMR211W_mRNA	protein_coding	0	9	5	210	0	0	0	0	102	0	0	0	5	0	0	0	0	0	0	0	0	9	108
DNA2	YHR164C	YHR164C_mRNA	protein_coding	0	56	51	245	0	0	0	0	147	0	0	0	51	0	0	0	0	0	0	0	0	56	98
DNF1	YER166W	YER166W_mRNA	protein_coding	0	45	23	198	0	0	0	0	99	0	0	0	23	0	0	0	0	0	0	0	0	45	99
DNF2	YDR093W	YDR093W_mRNA	protein_coding	0	85	37	304	0	0	0	1	144	0	0	0	36	0	0	0	0	0	0	0	0	85	160
DNF3	YMR162C	YMR162C_mRNA	protein_coding	1	41	31	346	0	0	0	0	98	0	0	0	31	0	0	0	1	0	1	0	1	40	248
DNL4	YOR005C	YOR005C_mRNA	protein_coding	0	27	15	225	0	0	0	0	106	0	0	0	15	0	0	0	0	0	0	0	0	27	119
DNM1	YLL001W	YLL001W_mRNA	protein_coding	0	22	8	291	0	0	0	0	187	0	0	0	8	0	0	0	0	0	0	0	0	22	104
DOA1	YKL213C	YKL213C_mRNA	protein_coding	0	18	12	243	0	0	0	0	125	0	0	0	12	0	0	0	0	0	0	0	0	18	118
DOA4	YDR069C	YDR069C_mRNA	protein_coding	1	29	26	383	0	0	0	0	153	1	0	0	26	0	0	0	0	0	0	0	0	29	230
DOC1	YGL240W	YGL240W_mRNA	protein_coding	0	5	5	178	0	0	0	0	89	0	0	0	5	0	0	0	0	0	0	0	0	5	89
DOG1	YHR044C	YHR044C_mRNA	protein_coding	1	22	12	239	0	0	0	0	118	1	0	0	12	0	0	0	0	0	0	0	0	22	121
DOG2	YHR043C	YHR043C_mRNA	protein_coding	1	28	7	249	0	0	0	0	99	1	0	0	7	0	0	0	0	1	0	0	0	28	150
DOM34	YNL001W	YNL001W_mRNA	protein_coding	0	7	9	227	0	0	0	0	160	0	0	0	9	0	0	0	0	0	0	0	0	7	67
DON1	YDR273W	YDR273W_mRNA	protein_coding	2	16	17	283	0	1	0	0	145	2	0	0	16	0	0	0	0	0	0	0	0	16	138
DOP1	YDR141C	YDR141C_mRNA	protein_coding	1	32	20	164	0	0	0	0	83	1	0	0	20	0	0	0	0	0	0	0	0	32	81
DOS2	YDR068W	YDR068W_mRNA	protein_coding	0	21	25	279	0	0	0	6	131	0	0	0	19	0	0	0	0	0	0	0	0	21	148
DOT1	YDR440W	YDR440W_mRNA	protein_coding	0	17	13	257	0	0	0	0	110	0	0	0	13	0	0	0	0	0	0	0	0	17	147
DOT5	YIL010W	YIL010W_mRNA	protein_coding	0	12	7	301	0	0	0	0	178	0	0	0	7	0	0	0	0	0	0	0	0	12	123
DOT6	YER088C	YER088C_mRNA	protein_coding	0	38	28	216	0	0	0	0	108	0	0	0	28	0	0	0	0	0	0	0	0	38	108
DPB11	YJL090C	YJL090C_mRNA	protein_coding	0	29	24	276	0	0	0	0	129	0	0	0	24	0	0	0	0	0	0	0	0	29	147
DPB2	YPR175W	YPR175W_mRNA	protein_coding	0	22	26	237	0	0	0	0	113	0	0	0	26	0	0	0	0	0	0	0	0	22	124
DPB3	YBR278W	YBR278W_mRNA	protein_coding	0	7	2	206	0	0	0	1	97	0	0	0	1	0	0	0	0	0	0	0	0	7	109
DPB4	YDR121W	YDR121W_mRNA	protein_coding	1	7	6	256	0	0	0	1	133	0	0	0	5	0	0	0	0	0	1	0	0	7	123
DPH1	YIL103W	YIL103W_mRNA	protein_coding	0	14	7	303	0	0	0	0	186	0	0	0	7	0	0	0	0	0	0	0	0	14	117
DPH2	YKL191W	YKL191W_mRNA	protein_coding	0	37	25	324	0	0	0	0	162	0	0	0	25	0	0	0	0	0	0	0	0	37	162
DPH5	YLR172C	YLR172C_mRNA	protein_coding	1	10	0	202	0	0	0	0	88	1	0	0	0	0	0	0	0	1	0	0	0	10	114
DPH6	YLR143W	YLR143W_mRNA	protein_coding	0	11	15	257	0	0	0	0	91	0	0	0	15	0	0	0	0	0	0	0	0	11	166
DPL1	YDR294C	YDR294C_mRNA	protein_coding	0	28	15	250	0	0	0	0	104	0	0	0	15	0	0	0	0	0	0	0	0	28	146
DPM1	YPR183W	YPR183W_mRNA	protein_coding	0	17	5	218	0	0	0	0	113	0	0	0	5	0	0	0	1	0	0	0	1	16	105
DPP1	YDR284C	YDR284C_mRNA	protein_coding	0	8	5	170	0	0	0	0	71	0	0	0	5	0	0	0	0	0	0	0	0	8	99
DPS1	YLL018C	YLL018C_mRNA	protein_coding	0	19	4	372	0	0	0	0	164	0	0	0	4	0	0	0	0	0	0	0	0	19	208
DRE2	YKR071C	YKR071C_mRNA	protein_coding	0	12	14	309	0	0	0	0	137	0	0	0	14	0	0	0	0	0	0	0	0	12	172
DRN1	YGR093W	YGR093W_mRNA	protein_coding	0	13	15	202	0	0	0	0	96	0	0	0	15	0	0	0	0	0	0	0	0	13	106
DRS1	YLL008W	YLL008W_mRNA	protein_coding	13	30	28	322	1	0	2	3	125	13	0	0	22	0	0	0	0	0	0	0	0	30	197
DRS2	YAL026C	YAL026C_mRNA	protein_coding	0	53	20	301	0	0	0	0	166	0	0	0	20	0	0	0	0	0	0	0	0	53	135
DSC2	YOL073C	YOL073C_mRNA	protein_coding	1	11	11	228	0	0	0	0	92	0	0	0	11	0	0	0	0	0	1	0	0	11	136
DSC3	YOR223W	YOR223W_mRNA	protein_coding	0	14	3	236	0	0	0	0	134	0	0	0	3	0	0	0	0	0	0	0	0	14	102
DSD1	YGL196W	YGL196W_mRNA	protein_coding	2	16	11	297	0	0	0	0	169	1	0	0	11	0	0	0	0	0	1	0	0	16	128
DSE1	YER124C	YER124C_mRNA	protein_coding	1	18	23	245	0	0	0	0	143	0	0	0	23	0	0	0	0	0	1	0	0	18	102
DSE2	YHR143W	YHR143W_mRNA	protein_coding	9	5	18	338	0	0	3	4	190	8	0	0	11	0	0	0	0	0	1	0	0	5	148
DSE3	YOR264W	YOR264W_mRNA	protein_coding	1	11	27	252	0	0	0	0	137	1	0	0	27	0	0	0	0	0	0	0	0	11	115
DSE4	YNR067C	YNR067C_mRNA	protein_coding	0	41	34	1029	0	0	0	0	738	0	0	0	34	0	0	0	0	0	0	0	0	41	291
DSF1	YEL070W	YEL070W_mRNA	protein_coding	6	113	32	806	1	0	0	0	446	1	0	0	32	0	0	0	0	1	4	0	0	113	360
DSF2	YBR007C	YBR007C_mRNA	protein_coding	1	15	23	244	0	0	0	0	90	1	0	0	23	0	0	0	0	0	0	0	0	15	154
DSK2	YMR276W	YMR276W_mRNA	protein_coding	0	15	8	206	0	0	0	0	114	0	0	0	8	0	0	0	0	0	0	0	0	15	92
DSL1	YNL258C	YNL258C_mRNA	protein_coding	0	21	27	200	0	0	0	0	127	0	0	0	27	0	0	0	0	0	0	0	0	21	73
DSN1	YIR010W	YIR010W_mRNA	protein_coding	2	12	24	271	0	1	4	7	158	2	0	0	12	0	0	0	0	0	0	0	0	12	113
DSS1	YMR287C	YMR287C_mRNA	protein_coding	0	41	26	202	0	0	0	0	105	0	0	0	26	0	0	0	0	0	0	0	0	41	97
DSS4	YPR017C	YPR017C_mRNA	protein_coding	0	9	9	356	0	0	0	0	227	0	0	0	9	0	0	0	0	0	0	0	0	9	129
DST1	YGL043W	YGL043W_mRNA	protein_coding	0	14	2	330	0	0	0	0	168	0	0	0	2	0	0	0	0	0	0	0	0	14	162
DTD1	YDL219W	YDL219W_mRNA	protein_coding	0	6	1	259	0	0	0	0	135	0	0	3	1	0	0	0	0	0	0	0	0	6	121
DTR1	YBR180W	YBR180W_mRNA	protein_coding	1	17	21	281	0	0	0	0	137	0	0	0	21	0	0	0	0	0	1	0	0	17	144
DUF1	YOL087C	YOL087C_mRNA	protein_coding	2	72	47	409	0	0	0	1	163	2	0	0	46	0	0	0	1	0	0	0	1	71	246
DUG1	YFR044C	YFR044C_mRNA	protein_coding	0	13	7	245	0	0	0	0	104	0	0	0	7	0	0	0	0	0	0	0	0	13	141
DUG2	YBR281C	YBR281C_mRNA	protein_coding	0	20	14	212	0	0	0	0	114	0	0	0	14	0	0	0	0	0	0	0	0	20	98
DUG3	YNL191W	YNL191W_mRNA	protein_coding	0	16	4	217	0	0	0	0	121	0	0	0	4	0	0	0	0	0	0	0	0	16	96
DUN1	YDL101C	YDL101C_mRNA	protein_coding	0	32	11	236	0	0	0	0	116	0	0	0	11	0	0	0	0	0	0	0	0	32	120
DUO1	YGL061C	YGL061C_mRNA	protein_coding	0	14	9	228	0	0	0	0	123	0	0	0	9	0	0	0	0	0	0	0	0	14	105
DUR1,2	YBR208C	YBR208C_mRNA	protein_coding	0	40	20	291	0	0	0	0	124	0	0	0	20	0	0	0	0	0	0	0	0	40	167
DUR3	YHL016C	YHL016C_mRNA	protein_coding	1	42	14	333	0	0	0	0	138	1	0	0	14	0	0	0	0	0	0	0	0	42	195
DUS1	YML080W	YML080W_mRNA	protein_coding	0	13	5	206	0	0	0	0	115	0	0	0	5	0	0	0	1	0	0	0	1	12	91
DUS3	YLR401C	YLR401C_mRNA	protein_coding	0	30	16	213	0	0	0	0	109	0	0	0	16	0	0	0	0	0	0	0	0	30	104
DUS4	YLR405W	YLR405W_mRNA	protein_coding	0	13	8	267	0	0	0	0	171	0	0	0	8	0	0	0	0	0	0	0	0	13	96
DUT1	YBR252W	YBR252W_mRNA	protein_coding	0	3	2	210	0	0	0	0	95	0	0	0	2	0	0	0	0	0	0	0	0	3	115
DXO1	YDR370C	YDR370C_mRNA	protein_coding	0	14	15	231	0	0	0	0	151	0	0	0	15	0	0	0	0	0	0	0	0	14	80
DYN1	YKR054C	YKR054C_mRNA	protein_coding	1	127	149	255	0	0	0	0	117	1	0	0	149	0	0	0	0	0	0	0	0	127	138
DYN2	YDR424C	YDR424C_mRNA	protein_coding	0	4	2	186	0	0	0	0	109	0	0	2	2	0	0	0	2	0	0	0	0	3	76
DYN3	YMR299C	YMR299C_mRNA	protein_coding	0	9	9	222	0	0	0	0	134	0	0	0	9	0	0	0	0	0	0	0	0	9	88
DYS1	YHR068W	YHR068W_mRNA	protein_coding	0	11	4	297	0	0	0	0	165	0	0	0	4	0	0	0	0	0	0	0	0	11	132
EAF1	YDR359C	YDR359C_mRNA	protein_coding	0	23	35	219	0	0	0	0	110	0	0	0	35	0	0	0	0	0	0	0	0	23	109
EAF3	YPR023C	YPR023C_mRNA	protein_coding	3	26	8	307	0	0	0	0	171	3	0	0	8	0	0	0	0	0	0	0	0	26	136
EAF5	YEL018W	YEL018W_mRNA	protein_coding	0	5	7	339	0	0	0	0	149	0	0	0	7	0	0	0	0	0	0	0	0	5	190
EAF6	YJR082C	YJR082C_mRNA	protein_coding	1	1	2	269	0	0	0	0	134	0	0	0	2	0	0	0	0	0	1	0	0	1	135
EAF7	YNL136W	YNL136W_mRNA	protein_coding	0	18	10	245	0	0	0	0	144	0	0	0	10	0	0	0	0	0	0	0	0	18	101
EAP1	YKL204W	YKL204W_mRNA	protein_coding	0	15	14	126	0	0	0	1	49	0	0	0	13	0	0	0	0	0	0	0	0	15	77
EAR1	YMR171C	YMR171C_mRNA	protein_coding	0	17	10	504	0	0	0	0	166	0	0	0	10	0	0	0	0	0	0	0	0	17	338
EBP2	YKL172W	YKL172W_mRNA	protein_coding	2	18	10	176	0	0	3	4	81	2	0	0	3	0	0	0	0	0	0	0	0	18	95
EBS1	YDR206W	YDR206W_mRNA	protein_coding	0	22	31	242	0	0	0	0	126	0	0	0	31	0	0	0	0	0	0	0	0	22	116
ECI1	YLR284C	YLR284C_mRNA	protein_coding	0	14	4	256	0	0	0	0	115	0	0	0	4	0	0	0	0	0	0	0	0	14	141
ECL1	YGR146C	YGR146C_mRNA	protein_coding	0	3	16	358	0	0	0	0	232	0	0	0	16	0	0	0	0	0	0	0	0	3	126
ECM1	YAL059W	YAL059W_mRNA	protein_coding	2	10	8	384	0	0	0	0	170	1	0	0	8	0	0	0	0	0	1	0	0	10	214
ECM10	YEL030W	YEL030W_mRNA	protein_coding	2	26	20	295	0	0	0	0	173	0	0	0	20	0	0	0	0	0	2	0	0	26	122
ECM11	YDR446W	YDR446W_mRNA	protein_coding	0	7	7	225	0	0	0	0	102	0	0	0	7	0	0	0	0	0	0	0	0	7	123
ECM12	YHR021W-A	YHR021W-A_mRNA	protein_coding	3	6	18	345	0	1	0	0	151	3	0	0	17	0	0	0	0	0	0	0	0	6	194
ECM13	YBL043W	YBL043W_mRNA	protein_coding	0	8	9	298	0	0	0	0	158	0	0	0	9	0	0	0	0	0	0	0	0	8	140
ECM14	YHR132C	YHR132C_mRNA	protein_coding	0	19	13	207	0	0	0	0	99	0	0	0	13	0	0	0	1	0	0	0	1	18	108
ECM15	YBL001C	YBL001C_mRNA	protein_coding	0	1	1	244	0	0	0	0	86	0	0	0	1	0	0	0	0	0	0	0	0	1	158
ECM16	YMR128W	YMR128W_mRNA	protein_coding	1	47	28	192	0	0	0	0	97	1	0	0	28	0	0	0	0	0	0	0	0	47	95
ECM18	YDR125C	YDR125C_mRNA	protein_coding	1	17	18	271	0	0	0	0	134	0	0	0	18	0	0	0	0	1	0	0	0	17	137
ECM19	YLR390W	YLR390W_mRNA	protein_coding	0	3	5	174	0	0	0	1	73	0	0	0	4	0	0	0	0	0	0	0	0	3	101
ECM2	YBR065C	YBR065C_mRNA	protein_coding	0	13	8	295	0	0	0	0	143	0	0	0	8	0	0	0	0	0	0	0	0	13	152
ECM21	YBL101C	YBL101C_mRNA	protein_coding	0	34	35	298	1	0	0	0	118	0	0	0	34	0	0	0	0	0	0	0	0	34	180
ECM22	YLR228C	YLR228C_mRNA	protein_coding	0	26	31	203	0	0	0	1	78	0	0	0	30	0	0	0	0	0	0	0	0	26	125
ECM23	YPL021W	YPL021W_mRNA	protein_coding	0	5	9	245	0	0	0	0	124	0	0	0	9	0	0	0	0	0	0	0	0	5	121
ECM25	YJL201W	YJL201W_mRNA	protein_coding	0	13	8	282	0	0	0	0	170	0	0	0	8	0	0	0	1	0	0	0	1	12	112
ECM27	YJR106W	YJR106W_mRNA	protein_coding	0	23	21	247	0	0	0	0	112	0	0	0	21	0	0	0	0	0	0	0	0	23	135
ECM29	YHL030W	YHL030W_mRNA	protein_coding	0	79	51	352	0	0	0	0	197	0	0	0	51	0	0	0	0	0	0	0	0	79	155
ECM3	YOR092W	YOR092W_mRNA	protein_coding	2	23	19	278	0	0	0	1	127	0	0	0	18	0	0	0	1	1	1	0	0	23	151
ECM30	YLR436C	YLR436C_mRNA	protein_coding	0	56	29	276	1	0	0	0	131	0	0	0	28	0	0	0	0	0	0	0	0	56	145
ECM31	YBR176W	YBR176W_mRNA	protein_coding	0	9	9	282	0	0	0	0	143	0	0	0	9	0	0	0	0	0	0	0	0	9	139
ECM32	YER176W	YER176W_mRNA	protein_coding	0	40	37	255	0	0	0	0	121	0	0	0	37	0	0	0	0	0	0	0	0	40	134
ECM33	YBR078W	YBR078W_mRNA	protein_coding	0	15	10	258	1	0	0	0	103	0	0	18	9	0	0	0	2	0	0	0	0	14	138
ECM34	YHL043W	YHL043W_mRNA	protein_coding	3	9	32	701	0	0	0	0	278	1	0	0	32	0	0	0	0	0	2	0	0	9	423
ECM38	YLR299W	YLR299W_mRNA	protein_coding	0	25	15	286	0	0	0	0	142	0	0	0	15	0	0	0	0	0	0	0	0	25	144
ECM4	YKR076W	YKR076W_mRNA	protein_coding	0	15	14	300	0	0	0	0	102	0	0	0	14	0	0	0	0	0	0	0	0	15	198
ECM5	YMR176W	YMR176W_mRNA	protein_coding	1	39	55	470	0	0	0	0	114	1	0	0	55	0	0	0	0	0	0	0	0	39	356
ECM7	YLR443W	YLR443W_mRNA	protein_coding	0	8	11	292	0	0	0	0	140	0	0	0	11	0	0	0	0	0	0	0	0	8	152
ECM8	YBR076W	YBR076W_mRNA	protein_coding	0	7	18	249	0	0	0	0	127	0	0	0	18	0	0	0	0	0	0	0	0	7	122
ECM9	YKR004C	YKR004C_mRNA	protein_coding	0	15	9	212	0	0	0	0	87	0	0	3	9	0	0	0	0	0	0	0	0	15	122
ECO1	YFR027W	YFR027W_mRNA	protein_coding	0	54	32	430	0	0	0	0	123	0	0	0	32	0	0	0	0	0	0	0	0	54	307
ECT1	YGR007W	YGR007W_mRNA	protein_coding	0	7	9	188	0	0	0	0	115	0	0	0	9	0	0	0	0	0	0	0	0	7	73
EDC1	YGL222C	YGL222C_mRNA	protein_coding	0	6	4	267	0	0	0	0	167	0	0	0	4	0	0	0	0	0	0	0	0	6	100
EDC2	YER035W	YER035W_mRNA	protein_coding	0	5	5	415	0	0	0	0	254	0	0	0	5	0	0	0	0	0	0	0	0	5	161
EDC3	YEL015W	YEL015W_mRNA	protein_coding	0	17	15	283	0	0	0	0	136	0	0	0	15	0	0	0	0	0	0	0	0	17	147
EDE1	YBL047C	YBL047C_mRNA	protein_coding	0	49	42	264	0	0	2	0	120	0	0	0	40	0	0	0	0	0	0	0	0	49	144
EDS1	YBR033W	YBR033W_mRNA	protein_coding	3	30	56	272	1	0	0	0	128	1	0	0	55	0	0	0	0	0	2	0	0	30	144
EEB1	YPL095C	YPL095C_mRNA	protein_coding	1	13	8	198	0	0	0	0	97	0	0	0	8	0	0	0	0	0	1	0	0	13	101
EFB1	YAL003W	YAL003W_mRNA	protein_coding	0	4	5	286	1	0	1	1	106	0	0	12	2	0	0	0	0	0	0	0	0	4	168
EFG1	YGR271C-A	YGR271C-A_mRNA	protein_coding	0	3	6	196	0	0	0	0	88	0	0	0	6	0	0	0	0	0	0	0	0	3	108
EFM1	YHL039W	YHL039W_mRNA	protein_coding	0	29	28	392	0	0	0	0	143	0	0	0	28	0	0	0	0	0	0	0	0	29	249
EFM2	YBR271W	YBR271W_mRNA	protein_coding	0	12	8	215	0	0	0	0	89	0	0	0	8	0	0	0	0	0	0	0	0	12	126
EFM3	YJR129C	YJR129C_mRNA	protein_coding	1	10	10	263	0	0	0	0	124	0	0	0	10	0	0	0	1	0	0	1	0	10	139
EFM4	YIL064W	YIL064W_mRNA	protein_coding	0	11	11	413	0	0	0	0	282	0	0	0	11	0	0	0	0	0	0	0	0	11	131
EFM5	YGR001C	YGR001C_mRNA	protein_coding	1	5	5	252	0	0	1	0	133	1	0	10	4	0	0	0	1	0	0	0	0	4	110
EFM6	YNL024C	YNL024C_mRNA	protein_coding	0	5	3	305	0	0	0	0	167	0	0	0	3	0	0	0	0	0	0	0	0	5	138
EFR3	YMR212C	YMR212C_mRNA	protein_coding	0	28	12	201	0	0	0	0	88	0	0	0	12	0	0	0	0	0	0	0	0	28	113
EFT1	YOR133W	YOR133W_mRNA	protein_coding	0	23	2	282	0	0	0	0	119	0	0	0	2	0	0	0	0	0	0	0	0	23	163
EFT2	YDR385W	YDR385W_mRNA	protein_coding	0	28	3	241	0	0	0	0	91	0	0	0	3	0	0	0	0	0	0	0	0	28	150
EGD1	YPL037C	YPL037C_mRNA	protein_coding	0	4	2	266	0	0	0	0	123	0	0	0	2	0	0	0	0	0	0	0	0	4	143
EGD2	YHR193C	YHR193C_mRNA	protein_coding	0	4	2	229	0	0	0	0	114	0	0	0	2	0	0	0	0	0	0	0	0	4	115
EGH1	YIR007W	YIR007W_mRNA	protein_coding	0	30	18	239	0	0	0	0	111	0	0	0	18	0	0	0	0	0	0	0	0	30	128
EGO2	YCR075W-A	YCR075W-A_mRNA	protein_coding	0	1	3	243	0	0	0	0	100	0	0	0	3	0	0	0	0	0	0	0	0	1	143
EGO4	YNR034W-A	YNR034W-A_mRNA	protein_coding	0	7	1	263	0	0	0	0	137	0	0	0	1	0	0	0	0	0	0	0	0	7	126
EGT2	YNL327W	YNL327W_mRNA	protein_coding	0	50	53	246	0	0	2	1	108	0	0	0	50	0	0	0	0	0	0	0	0	50	138
EHD3	YDR036C	YDR036C_mRNA	protein_coding	6	124	66	717	0	0	0	0	317	6	0	0	66	0	0	0	1	0	0	0	1	123	400
EHT1	YBR177C	YBR177C_mRNA	protein_coding	1	12	11	278	0	0	0	0	129	0	0	0	11	0	0	0	0	0	1	0	0	12	149
EIS1	YMR031C	YMR031C_mRNA	protein_coding	0	30	34	246	0	0	0	0	125	0	0	0	34	0	0	0	0	0	0	0	0	30	121
EKI1	YDR147W	YDR147W_mRNA	protein_coding	0	9	16	298	0	0	0	0	162	0	0	0	16	0	0	0	0	0	0	0	0	9	136
ELA1	YNL230C	YNL230C_mRNA	protein_coding	1	8	11	164	0	0	0	0	94	1	0	0	11	0	0	0	0	0	0	0	0	8	70
ELC1	YPL046C	YPL046C_mRNA	protein_coding	0	1	2	259	0	0	0	0	143	0	0	0	2	0	0	0	0	0	0	0	0	1	116
ELF1	YKL160W	YKL160W_mRNA	protein_coding	0	4	2	233	0	0	0	0	84	0	0	0	2	0	0	0	0	0	0	0	0	4	149
ELG1	YOR144C	YOR144C_mRNA	protein_coding	0	38	47	248	0	0	0	0	99	0	0	0	47	0	0	0	0	0	0	0	0	38	149
ELM1	YKL048C	YKL048C_mRNA	protein_coding	0	17	22	279	0	0	0	0	140	0	0	0	22	0	0	0	0	0	0	0	0	17	139
ELO1	YJL196C	YJL196C_mRNA	protein_coding	0	4	7	226	0	0	0	0	91	0	0	0	7	0	0	0	0	0	0	0	0	4	135
ELP2	YGR200C	YGR200C_mRNA	protein_coding	0	16	15	264	0	0	0	0	130	0	0	0	15	0	0	0	0	0	0	0	0	16	134
ELP3	YPL086C	YPL086C_mRNA	protein_coding	0	10	1	232	0	0	0	0	131	0	0	0	1	0	0	0	0	0	0	0	0	10	101
ELP4	YPL101W	YPL101W_mRNA	protein_coding	0	19	16	231	0	0	0	0	86	0	0	0	16	0	0	0	0	0	0	0	0	19	145
ELP6	YMR312W	YMR312W_mRNA	protein_coding	0	8	11	227	0	0	0	0	140	0	0	0	11	0	0	0	0	0	0	0	0	8	87
EMC1	YCL045C	YCL045C_mRNA	protein_coding	0	23	18	232	0	0	0	0	129	0	0	0	18	0	0	0	0	0	0	0	0	23	103
EMC10	YDR056C	YDR056C_mRNA	protein_coding	0	7	5	264	0	0	0	0	123	0	0	0	5	0	0	0	1	0	0	0	1	6	141
EMC2	YJR088C	YJR088C_mRNA	protein_coding	0	9	12	250	0	0	0	0	134	0	0	0	12	0	0	0	0	0	0	0	0	9	116
EMC4	YGL231C	YGL231C_mRNA	protein_coding	0	5	4	201	0	0	0	0	92	0	0	0	4	0	0	0	0	0	0	0	0	5	109
EMC6	YLL014W	YLL014W_mRNA	protein_coding	0	3	3	327	0	0	0	0	175	0	0	0	3	0	0	0	0	0	0	0	0	3	152
EMG1	YLR186W	YLR186W_mRNA	protein_coding	0	6	0	214	0	0	0	0	105	0	0	0	0	0	0	0	0	0	0	0	0	6	109
EMI1	YDR512C	YDR512C_mRNA	protein_coding	3	4	2	266	0	0	0	0	160	2	0	0	2	0	0	0	0	0	1	0	0	4	106
EMI2	YDR516C	YDR516C_mRNA	protein_coding	0	15	6	197	0	0	0	0	110	0	0	0	6	0	0	0	0	0	0	0	0	15	87
EMP24	YGL200C	YGL200C_mRNA	protein_coding	0	4	2	267	0	0	0	0	127	0	0	0	2	0	0	0	0	0	0	0	0	4	140
EMP46	YLR080W	YLR080W_mRNA	protein_coding	3	19	22	408	0	0	0	0	278	3	0	0	22	0	0	0	0	0	0	0	0	19	130
EMP47	YFL048C	YFL048C_mRNA	protein_coding	0	22	16	279	0	0	0	0	150	0	0	0	16	0	0	0	0	0	0	0	0	22	129
EMP65	YER140W	YER140W_mRNA	protein_coding	0	19	9	300	0	0	0	0	89	0	0	0	9	0	0	0	0	0	0	0	0	19	211
EMP70	YLR083C	YLR083C_mRNA	protein_coding	0	22	11	405	0	0	0	0	278	0	0	0	11	0	0	0	0	0	0	0	0	22	127
EMT1	tM(CAU)D	tM(CAU)D_tRNA	protein_coding	0	0	2	345	0	0	0	0	96	0	0	0	2	0	0	0	0	0	0	0	0	0	249
EMT2	tM(CAU)O2	tM(CAU)O2_tRNA	protein_coding	0	0	1	409	0	0	0	0	261	0	0	0	1	0	0	0	0	0	0	0	0	0	148
EMT3	tM(CAU)J2	tM(CAU)J2_tRNA	protein_coding	1	1	2	264	0	0	0	0	166	1	0	0	2	0	0	0	0	0	0	0	0	1	98
EMT4	tM(CAU)M	tM(CAU)M_tRNA	protein_coding	0	0	0	237	0	0	0	0	109	0	0	0	0	0	0	0	0	0	0	0	0	0	128
EMT5	tM(CAU)J1	tM(CAU)J1_tRNA	protein_coding	0	1	0	280	0	0	0	0	114	0	0	0	0	0	0	0	0	0	0	0	0	1	166
EMW1	YNL313C	YNL313C_mRNA	protein_coding	0	26	22	199	0	0	0	0	94	0	0	0	22	0	0	0	0	0	0	0	0	26	105
ENA1	YDR040C	YDR040C_mRNA	protein_coding	12	179	64	307	0	2	2	1	70	12	0	0	59	0	0	0	0	0	0	0	0	179	237
ENA2	YDR039C	YDR039C_mRNA	protein_coding	1	28	6	613	0	0	0	0	283	0	0	0	6	0	0	0	0	0	1	0	0	28	330
ENA5	YDR038C	YDR038C_mRNA	protein_coding	2	159	37	584	0	1	0	0	511	2	0	0	36	0	0	0	0	0	0	0	0	159	73
ENB1	YOL158C	YOL158C_mRNA	protein_coding	7	156	52	1634	0	0	0	0	825	4	0	0	52	0	0	0	0	0	3	0	0	156	809
END3	YNL084C	YNL084C_mRNA	protein_coding	0	10	8	260	0	0	0	0	132	0	0	0	8	0	0	0	0	0	0	0	0	10	128
ENO1	YGR254W	YGR254W_mRNA	protein_coding	0	16	5	322	0	0	0	0	170	0	0	0	5	0	0	0	0	0	0	0	0	16	152
ENO2	YHR174W	YHR174W_mRNA	protein_coding	2	17	5	320	0	0	0	0	199	2	0	0	5	0	0	0	0	0	0	0	0	17	121
ENP1	YBR247C	YBR247C_mRNA	protein_coding	0	23	14	196	1	1	1	0	93	0	0	0	11	0	0	0	0	0	0	0	0	23	103
ENP2	YGR145W	YGR145W_mRNA	protein_coding	0	30	13	415	0	0	0	0	137	0	0	0	13	0	0	0	0	0	0	0	0	30	278
ENT1	YDL161W	YDL161W_mRNA	protein_coding	0	12	21	264	0	1	1	5	123	0	0	0	14	0	0	0	0	0	0	0	0	12	141
ENT2	YLR206W	YLR206W_mRNA	protein_coding	0	25	29	245	1	0	6	9	102	0	0	0	13	0	0	0	0	0	0	0	0	25	143
ENT3	YJR125C	YJR125C_mRNA	protein_coding	0	11	11	237	0	0	0	1	136	0	0	0	10	0	0	0	0	0	0	0	0	11	101
ENT4	YLL038C	YLL038C_mRNA	protein_coding	0	10	10	303	0	0	0	0	170	0	0	0	10	0	0	0	0	0	0	0	0	10	133
ENT5	YDR153C	YDR153C_mRNA	protein_coding	0	9	18	176	0	0	0	1	87	0	0	0	17	0	0	0	0	0	0	0	0	9	89
ENV10	YLR065C	YLR065C_mRNA	protein_coding	0	10	7	229	0	0	0	0	126	0	0	0	7	0	0	0	0	0	0	0	0	10	103
ENV11	YGR071C	YGR071C_mRNA	protein_coding	1	16	31	252	0	0	0	0	136	1	0	0	31	0	0	0	0	0	0	0	0	16	116
ENV7	YPL236C	YPL236C_mRNA	protein_coding	0	19	5	292	0	0	0	0	165	0	0	0	5	0	0	0	0	0	0	0	0	19	127
ENV9	YOR246C	YOR246C_mRNA	protein_coding	0	7	8	199	0	0	0	0	88	0	0	0	8	0	0	0	0	0	0	0	0	7	111
EOS1	YNL080C	YNL080C_mRNA	protein_coding	0	28	9	331	0	0	0	0	141	0	0	0	9	0	0	0	0	0	0	0	0	28	190
EPL1	YFL024C	YFL024C_mRNA	protein_coding	2	44	24	297	0	3	0	5	108	2	0	0	16	0	0	0	0	0	0	0	0	44	189
EPO1	YMR124W	YMR124W_mRNA	protein_coding	3	31	50	293	0	0	6	5	84	3	0	0	39	0	0	0	0	0	0	0	0	31	209
EPS1	YIL005W	YIL005W_mRNA	protein_coding	2	13	34	201	0	0	0	0	82	2	0	0	34	0	0	0	0	0	0	0	0	13	119
EPT1	YHR123W	YHR123W_mRNA	protein_coding	0	13	7	254	0	0	0	0	153	0	0	0	7	0	0	0	0	0	0	0	0	13	101
ERB1	YMR049C	YMR049C_mRNA	protein_coding	1	37	16	332	0	0	0	0	176	0	0	0	16	0	0	0	0	1	0	0	0	37	156
ERC1	YHR032W	YHR032W_mRNA	protein_coding	1	17	15	270	0	0	0	0	139	1	0	0	15	0	0	0	0	0	0	0	0	17	131
ERD1	YDR414C	YDR414C_mRNA	protein_coding	1	3	9	203	0	0	0	0	88	1	0	0	9	0	0	0	0	0	0	0	0	3	115
ERD2	YBL040C	YBL040C_mRNA	protein_coding	1	8	2	306	0	0	0	0	157	1	0	1	2	0	0	0	1	0	0	0	0	8	148
ERF2	YLR246W	YLR246W_mRNA	protein_coding	0	9	5	172	0	0	0	0	98	0	0	0	5	0	0	0	0	0	0	0	0	9	74
ERG1	YGR175C	YGR175C_mRNA	protein_coding	1	24	8	286	0	0	1	0	161	0	0	0	7	0	0	0	0	0	1	0	0	24	125
ERG10	YPL028W	YPL028W_mRNA	protein_coding	0	11	6	239	0	0	0	1	139	0	0	0	5	0	0	0	0	0	0	0	0	11	100
ERG11	YHR007C	YHR007C_mRNA	protein_coding	0	11	3	341	0	0	0	0	194	0	0	0	3	0	0	0	0	0	0	0	0	11	147
ERG12	YMR208W	YMR208W_mRNA	protein_coding	0	18	11	194	0	0	0	0	87	0	0	0	11	0	0	0	0	0	0	0	0	18	107
ERG13	YML126C	YML126C_mRNA	protein_coding	0	11	3	323	0	0	0	0	151	0	0	0	3	0	0	0	0	0	0	0	0	11	172
ERG2	YMR202W	YMR202W_mRNA	protein_coding	0	4	4	251	0	0	0	0	125	0	0	0	4	0	0	0	0	0	0	0	0	4	126
ERG20	YJL167W	YJL167W_mRNA	protein_coding	0	12	8	181	0	0	0	0	106	0	0	0	8	0	0	0	0	0	0	0	0	12	75
ERG24	YNL280C	YNL280C_mRNA	protein_coding	0	15	1	239	0	0	0	0	131	0	0	0	1	0	0	0	0	0	0	0	0	15	108
ERG25	YGR060W	YGR060W_mRNA	protein_coding	0	14	3	300	0	0	0	0	122	0	0	0	3	0	0	0	0	0	0	0	0	14	178
ERG26	YGL001C	YGL001C_mRNA	protein_coding	0	10	3	259	0	0	0	0	107	0	0	0	3	0	0	0	0	0	0	0	0	10	152
ERG27	YLR100W	YLR100W_mRNA	protein_coding	0	13	2	223	0	0	0	0	132	0	0	0	2	0	0	0	0	0	0	0	0	13	91
ERG28	YER044C	YER044C_mRNA	protein_coding	0	4	1	308	0	0	0	0	108	0	0	0	1	0	0	0	0	0	0	0	0	4	200
ERG29	YMR134W	YMR134W_mRNA	protein_coding	0	6	8	272	0	0	0	0	165	0	0	0	8	0	0	0	0	0	0	0	0	6	107
ERG3	YLR056W	YLR056W_mRNA	protein_coding	0	13	4	276	0	0	0	0	130	0	0	0	4	0	0	0	0	0	0	0	0	13	146
ERG4	YGL012W	YGL012W_mRNA	protein_coding	1	9	6	169	0	0	0	0	65	0	0	0	6	0	0	0	0	0	1	0	0	9	104
ERG5	YMR015C	YMR015C_mRNA	protein_coding	0	12	7	260	0	0	0	0	116	0	0	0	7	0	0	0	0	0	0	0	0	12	144
ERG6	YML008C	YML008C_mRNA	protein_coding	0	17	2	228	0	0	0	0	111	0	0	0	2	0	0	0	0	0	0	0	0	17	117
ERG7	YHR072W	YHR072W_mRNA	protein_coding	0	23	10	290	0	0	0	0	112	0	0	0	10	0	0	0	0	0	0	0	0	23	178
ERG8	YMR220W	YMR220W_mRNA	protein_coding	0	16	22	294	0	0	0	0	111	0	0	0	22	0	0	0	0	0	0	0	0	16	183
ERG9	YHR190W	YHR190W_mRNA	protein_coding	0	15	4	217	0	0	0	0	116	0	0	0	4	0	0	0	0	0	0	0	0	15	101
ERI1	YPL096C-A	YPL096C-A_mRNA	protein_coding	0	2	0	190	0	0	0	0	86	0	0	0	0	0	0	0	0	0	0	0	0	2	104
ERJ5	YFR041C	YFR041C_mRNA	protein_coding	0	8	10	215	0	0	0	0	110	0	0	0	10	0	0	0	0	0	0	0	0	8	105
ERO1	YML130C	YML130C_mRNA	protein_coding	0	14	4	295	0	0	0	0	134	0	0	0	4	0	0	0	0	0	0	0	0	14	161
ERP1	YAR002C-A	YAR002C-A_mRNA	protein_coding	0	4	3	268	0	0	0	0	141	0	0	0	3	0	0	0	0	0	0	0	0	4	127
ERP2	YAL007C	YAL007C_mRNA	protein_coding	0	4	7	318	0	0	0	0	147	0	0	0	7	0	0	0	0	0	0	0	0	4	171
ERP3	YDL018C	YDL018C_mRNA	protein_coding	2	10	5	240	0	0	0	0	151	2	0	0	5	0	0	0	0	0	0	0	0	10	89
ERP4	YOR016C	YOR016C_mRNA	protein_coding	0	6	3	197	0	0	0	0	111	0	0	0	3	0	0	0	0	0	0	0	0	6	86
ERP5	YHR110W	YHR110W_mRNA	protein_coding	0	10	7	226	0	0	0	0	124	0	0	0	7	0	0	0	0	0	0	0	0	10	102
ERP6	YGL002W	YGL002W_mRNA	protein_coding	0	10	5	242	0	0	0	0	139	0	0	0	5	0	0	0	0	0	0	0	0	10	103
ERR1	YOR393W	YOR393W_mRNA	protein_coding	1	5	1	354	0	0	0	0	132	1	0	0	1	0	0	0	0	0	0	0	0	5	222
ERR2	YPL281C	YPL281C_mRNA	protein_coding	0	2	0	524	0	0	0	0	287	0	0	0	0	0	0	0	0	0	0	0	0	2	237
ERR3	YMR323W	YMR323W_mRNA	protein_coding	1	23	13	809	0	0	0	0	551	1	0	0	13	0	0	0	0	0	0	0	0	23	258
ERS1	YCR075C	YCR075C_mRNA	protein_coding	2	10	6	241	0	0	0	0	135	1	0	0	6	0	0	0	1	1	0	1	0	10	106
ERT1	YBR239C	YBR239C_mRNA	protein_coding	0	10	16	270	0	0	0	0	116	0	0	0	16	0	0	0	0	0	0	0	0	10	154
ERV1	YGR029W	YGR029W_mRNA	protein_coding	0	3	4	249	0	0	0	0	161	0	0	2	4	0	0	0	1	0	0	0	1	2	86
ERV14	YGL054C	YGL054C_mRNA	protein_coding	0	2	1	802	0	0	0	0	131	0	0	0	1	0	0	0	0	0	0	0	0	2	671
ERV15	YBR210W	YBR210W_mRNA	protein_coding	0	6	2	270	0	0	0	0	134	0	0	0	2	0	0	0	0	0	0	0	0	6	136
ERV2	YPR037C	YPR037C_mRNA	protein_coding	0	4	5	258	0	0	0	0	139	0	0	0	5	0	0	0	0	0	0	0	0	4	119
ERV25	YML012W	YML012W_mRNA	protein_coding	0	6	2	223	0	0	0	0	111	0	0	0	2	0	0	0	0	0	0	0	0	6	112
ERV29	YGR284C	YGR284C_mRNA	protein_coding	0	5	8	397	0	0	0	0	89	0	0	0	8	0	0	0	0	0	0	0	0	5	308
ERV41	YML067C	YML067C_mRNA	protein_coding	0	12	8	225	0	0	0	0	108	0	0	3	8	0	0	0	0	0	0	0	0	12	114
ERV46	YAL042W	YAL042W_mRNA	protein_coding	1	30	7	275	0	0	0	0	133	0	0	0	7	0	0	0	0	0	1	0	0	30	142
ESA1	YOR244W	YOR244W_mRNA	protein_coding	0	9	4	205	0	0	0	0	124	0	0	0	4	0	0	0	0	0	0	0	0	9	81
ESBP6	YNL125C	YNL125C_mRNA	protein_coding	1	37	27	240	0	0	0	0	97	1	0	0	27	0	0	0	0	0	0	0	0	37	143
ESC1	YMR219W	YMR219W_mRNA	protein_coding	1	66	120	259	0	0	1	0	116	1	0	0	119	0	0	0	0	0	0	0	0	66	143
ESC2	YDR363W	YDR363W_mRNA	protein_coding	0	9	11	217	0	0	0	0	104	0	0	0	11	0	0	0	0	0	0	0	0	9	113
ESC8	YOL017W	YOL017W_mRNA	protein_coding	0	38	49	535	0	0	0	0	261	0	0	0	49	0	0	0	0	0	0	0	0	38	274
ESF1	YDR365C	YDR365C_mRNA	protein_coding	0	16	14	118	0	2	0	0	108	0	0	0	12	0	0	0	0	0	0	0	0	16	10
ESF2	YNR054C	YNR054C_mRNA	protein_coding	0	11	6	400	0	0	0	0	148	0	0	0	6	0	0	0	0	0	0	0	0	11	252
ESL1	YIL151C	YIL151C_mRNA	protein_coding	0	28	21	230	0	0	0	0	125	0	0	0	21	0	0	0	0	0	0	0	0	28	105
ESL2	YKR096W	YKR096W_mRNA	protein_coding	0	47	45	230	0	2	2	3	137	0	0	0	38	0	0	0	0	0	0	0	0	47	93
ESP1	YGR098C	YGR098C_mRNA	protein_coding	0	51	52	239	0	0	0	0	145	0	0	0	52	0	0	0	0	0	0	0	0	51	94
ESS1	YJR017C	YJR017C_mRNA	protein_coding	0	5	7	269	0	0	0	0	126	0	0	0	7	0	0	0	0	0	0	0	0	5	143
EST1	YLR233C	YLR233C_mRNA	protein_coding	0	30	28	288	0	0	0	0	125	0	0	0	28	0	0	0	0	0	0	0	0	30	163
EST2	YLR318W	YLR318W_mRNA	protein_coding	2	19	19	173	1	0	0	0	77	2	0	0	18	0	0	0	0	0	0	0	0	19	96
EST3	YIL009C-A	YIL009C-A_mRNA	protein_coding	0	4	9	318	0	0	0	0	138	0	0	0	9	0	0	0	0	0	0	0	0	4	180
ETP1	YHL010C	YHL010C_mRNA	protein_coding	1	31	25	250	0	0	0	0	160	1	0	0	25	0	0	0	1	0	0	0	1	30	90
ETR1	YBR026C	YBR026C_mRNA	protein_coding	1	19	11	297	0	0	0	0	174	1	0	0	11	0	0	0	0	0	0	0	0	19	123
ETT1	YOR051C	YOR051C_mRNA	protein_coding	1	25	19	393	0	0	0	0	188	0	0	0	19	0	0	0	1	0	1	0	1	24	205
EUG1	YDR518W	YDR518W_mRNA	protein_coding	0	10	10	194	0	0	0	0	95	0	0	0	10	0	0	0	0	0	0	0	0	10	99
EXG1	YLR300W	YLR300W_mRNA	protein_coding	0	16	3	304	0	0	0	0	185	0	0	0	3	0	0	0	0	0	0	0	0	16	119
EXG2	YDR261C	YDR261C_mRNA	protein_coding	2	10	12	416	0	0	0	0	165	2	0	0	12	0	0	0	0	0	0	0	0	10	251
EXO1	YOR033C	YOR033C_mRNA	protein_coding	0	32	26	291	0	0	0	0	163	0	0	0	26	0	0	0	0	0	0	0	0	32	128
EXO5	YBR163W	YBR163W_mRNA	protein_coding	1	16	21	223	0	0	0	0	111	0	0	0	21	0	0	0	1	0	1	0	1	15	112
EXO70	YJL085W	YJL085W_mRNA	protein_coding	1	27	6	245	0	0	0	0	124	0	0	0	6	0	0	0	0	0	1	0	0	27	121
EXO84	YBR102C	YBR102C_mRNA	protein_coding	1	27	14	186	0	0	0	0	80	1	0	0	14	0	0	0	0	0	0	0	0	27	106
FAA1	YOR317W	YOR317W_mRNA	protein_coding	0	9	8	203	0	0	0	0	92	0	0	0	8	0	0	0	0	0	0	0	0	9	111
FAA2	YER015W	YER015W_mRNA	protein_coding	2	23	18	295	0	0	0	0	173	1	0	0	18	0	0	0	0	0	1	0	0	23	122
FAA3	YIL009W	YIL009W_mRNA	protein_coding	1	18	15	316	0	0	0	0	115	0	0	0	15	0	0	0	0	0	1	0	0	18	201
FAA4	YMR246W	YMR246W_mRNA	protein_coding	0	24	19	275	0	0	0	0	125	0	0	0	19	0	0	0	0	0	0	0	0	24	150
FAB1	YFR019W	YFR019W_mRNA	protein_coding	1	75	66	406	0	0	6	2	218	0	0	0	58	0	0	0	0	0	1	0	0	75	188
FAD1	YDL045C	YDL045C_mRNA	protein_coding	0	8	15	326	0	0	0	0	190	0	0	0	15	0	0	0	0	0	0	0	0	8	136
FAF1	YIL019W	YIL019W_mRNA	protein_coding	0	14	12	232	0	0	0	1	129	0	0	0	11	0	0	0	0	0	0	0	0	14	103
FAL1	YDR021W	YDR021W_mRNA	protein_coding	0	5	8	256	0	0	0	0	116	0	0	0	8	0	0	0	0	0	0	0	0	5	140
FAP1	YNL023C	YNL023C_mRNA	protein_coding	0	50	44	247	0	0	0	0	155	0	0	0	44	0	0	0	0	0	0	0	0	50	92
FAP7	YDL166C	YDL166C_mRNA	protein_coding	0	12	7	281	0	0	0	0	155	0	0	0	7	0	0	0	0	0	0	0	0	12	126
FAR1	YJL157C	YJL157C_mRNA	protein_coding	0	45	24	398	0	0	0	0	240	0	0	0	24	0	0	0	0	0	0	0	0	45	158
FAR10	YLR238W	YLR238W_mRNA	protein_coding	0	6	11	243	0	0	0	0	80	0	0	0	11	0	0	0	0	0	0	0	0	6	163
FAR11	YNL127W	YNL127W_mRNA	protein_coding	0	27	18	220	0	0	0	0	113	0	0	0	18	0	0	0	0	0	0	0	0	27	107
FAR3	YMR052W	YMR052W_mRNA	protein_coding	1	9	7	126	0	0	0	0	83	1	0	0	7	0	0	0	0	0	0	0	0	9	43
FAR7	YFR008W	YFR008W_mRNA	protein_coding	0	9	8	267	0	0	1	2	116	0	0	0	5	0	0	0	0	0	0	0	0	9	151
FAR8	YMR029C	YMR029C_mRNA	protein_coding	0	9	17	250	0	0	0	0	106	0	0	0	17	0	0	0	0	0	0	0	0	9	144
FAS1	YKL182W	YKL182W_mRNA	protein_coding	0	53	26	245	0	0	0	0	95	0	0	0	26	0	0	0	0	0	0	0	0	53	150
FAS2	YPL231W	YPL231W_mRNA	protein_coding	1	66	26	255	1	0	0	0	135	1	0	0	25	0	0	0	0	0	0	0	0	66	120
FAT1	YBR041W	YBR041W_mRNA	protein_coding	0	27	7	229	0	0	0	0	101	0	0	0	7	0	0	0	0	0	0	0	0	27	128
FAT3	YKL187C	YKL187C_mRNA	protein_coding	2	45	19	295	0	0	0	0	119	2	0	0	19	0	0	0	1	0	0	0	1	44	176
FAU1	YER183C	YER183C_mRNA	protein_coding	0	4	7	338	0	0	0	0	148	0	0	0	7	0	0	0	0	0	0	0	0	4	190
FBA1	YKL060C	YKL060C_mRNA	protein_coding	0	8	6	302	0	0	0	0	154	0	0	0	6	0	0	0	0	0	0	0	0	8	148
FBP1	YLR377C	YLR377C_mRNA	protein_coding	0	18	2	225	0	0	0	0	114	0	0	0	2	0	0	0	0	0	0	0	0	18	111
FBP26	YJL155C	YJL155C_mRNA	protein_coding	0	26	13	307	0	0	0	0	144	0	0	0	13	0	0	0	0	0	0	0	0	26	163
FCF1	YDR339C	YDR339C_mRNA	protein_coding	0	8	5	290	0	0	0	0	93	0	0	0	5	0	0	0	0	0	0	0	0	8	197
FCF2	YLR051C	YLR051C_mRNA	protein_coding	0	14	8	279	0	0	0	0	133	0	0	0	8	0	0	0	0	0	0	0	0	14	146
FCP1	YMR277W	YMR277W_mRNA	protein_coding	0	31	6	242	2	0	0	0	139	0	0	0	4	0	0	0	0	0	0	0	0	31	103
FCY1	YPR062W	YPR062W_mRNA	protein_coding	1	6	0	251	0	0	0	0	119	1	0	0	0	0	0	0	0	0	0	0	0	6	132
FCY2	YER056C	YER056C_mRNA	protein_coding	2	49	31	336	0	0	1	0	176	2	0	0	30	0	0	0	0	0	0	0	0	49	160
FCY21	YER060W	YER060W_mRNA	protein_coding	1	9	12	265	0	0	0	0	132	1	0	0	12	0	0	0	0	0	0	0	0	9	133
FCY22	YER060W-A	YER060W-A_mRNA	protein_coding	1	44	20	208	0	0	1	1	111	1	0	0	18	0	0	0	0	0	0	0	0	44	97
FDC1	YDR539W	YDR539W_mRNA	protein_coding	3	109	30	489	0	0	0	0	186	2	0	0	30	0	0	0	0	0	1	0	0	109	303
FDH1	YOR388C	YOR388C_mRNA	protein_coding	6	22	15	515	0	0	0	0	281	3	0	0	15	0	0	0	0	1	2	0	0	22	234
FDO1	YMR144W	YMR144W_mRNA	protein_coding	0	11	12	251	0	0	0	0	121	0	0	0	12	0	0	0	0	0	0	0	0	11	130
FEN2	YCR028C	YCR028C_mRNA	protein_coding	1	14	9	458	0	0	0	0	367	1	0	0	9	0	0	0	1	0	0	0	1	13	91
FES1	YBR101C	YBR101C_mRNA	protein_coding	1	12	4	173	0	0	0	0	76	1	0	0	4	0	0	0	0	0	0	0	0	12	97
FET3	YMR058W	YMR058W_mRNA	protein_coding	0	34	22	290	0	0	0	0	174	0	0	0	22	0	0	0	0	0	0	0	0	34	116
FET4	YMR319C	YMR319C_mRNA	protein_coding	2	29	12	483	0	0	0	0	222	0	0	0	12	0	0	0	1	0	1	1	0	29	261
FET5	YFL041W	YFL041W_mRNA	protein_coding	1	26	16	245	0	0	0	0	131	0	0	0	16	0	0	0	0	0	1	0	0	26	114
FEX1	YOR390W	YOR390W_mRNA	protein_coding	0	15	17	395	0	0	0	0	150	0	0	0	17	0	0	0	0	0	0	0	0	15	245
FEX2	YPL279C	YPL279C_mRNA	protein_coding	0	16	15	437	0	0	0	0	162	0	0	0	15	0	0	0	0	0	0	0	0	16	275
FHL1	YPR104C	YPR104C_mRNA	protein_coding	0	33	41	228	0	0	0	1	112	0	0	0	40	0	0	0	0	0	0	0	0	33	116
FHN1	YGR131W	YGR131W_mRNA	protein_coding	0	7	6	244	0	0	0	0	99	0	0	0	6	0	0	0	0	0	0	0	0	7	145
FIG1	YBR040W	YBR040W_mRNA	protein_coding	0	12	9	228	0	0	0	0	105	0	0	0	9	0	0	0	0	0	0	0	0	12	123
FIG2	YCR089W	YCR089W_mRNA	protein_coding	2	80	143	298	0	1	4	17	143	0	0	0	121	0	0	0	0	0	2	0	0	80	155
FIG4	YNL325C	YNL325C_mRNA	protein_coding	0	26	10	301	0	1	0	0	157	0	0	0	9	0	0	0	1	0	0	0	1	25	144
FIN1	YDR130C	YDR130C_mRNA	protein_coding	0	9	12	276	0	0	0	1	126	0	0	0	11	0	0	0	0	0	0	0	0	9	150
FIP1	YJR093C	YJR093C_mRNA	protein_coding	2	11	13	384	0	0	0	0	120	2	0	0	13	0	0	0	0	0	0	0	0	11	264
FIR1	YER032W	YER032W_mRNA	protein_coding	1	25	25	342	0	0	0	0	161	1	0	0	25	0	0	0	2	0	0	1	1	24	181
FIS1	YIL065C	YIL065C_mRNA	protein_coding	2	3	3	346	0	0	0	0	125	2	0	0	3	0	0	0	0	0	0	0	0	3	221
FIT1	YDR534C	YDR534C_mRNA	protein_coding	16	46	67	358	6	9	4	4	137	16	0	0	44	0	0	0	0	0	0	0	0	46	221
FIT2	YOR382W	YOR382W_mRNA	protein_coding	2	4	7	348	0	0	0	0	133	2	0	0	7	0	0	0	0	0	0	0	0	4	215
FIT3	YOR383C	YOR383C_mRNA	protein_coding	0	7	8	377	1	1	2	1	206	0	0	0	3	0	0	0	0	0	0	0	0	7	171
FKH1	YIL131C	YIL131C_mRNA	protein_coding	0	29	11	327	0	0	0	0	157	0	0	0	11	0	0	0	0	0	0	0	0	29	170
FKH2	YNL068C	YNL068C_mRNA	protein_coding	2	34	25	377	0	1	0	1	134	2	0	0	23	0	0	0	0	0	0	0	0	34	243
FKS1	YLR342W	YLR342W_mRNA	protein_coding	0	83	40	414	0	0	0	0	220	0	0	0	40	0	0	0	0	0	0	0	0	83	194
FKS3	YMR306W	YMR306W_mRNA	protein_coding	2	45	27	182	0	0	0	0	73	2	0	0	27	0	0	0	0	0	0	0	0	45	109
FLC1	YPL221W	YPL221W_mRNA	protein_coding	0	33	22	285	0	0	0	0	121	0	0	0	22	0	0	0	0	0	0	0	0	33	164
FLC2	YAL053W	YAL053W_mRNA	protein_coding	1	42	12	325	0	0	0	0	185	1	0	0	12	0	0	0	0	0	0	0	0	42	140
FLC3	YGL139W	YGL139W_mRNA	protein_coding	0	27	19	196	0	0	0	0	105	0	0	0	19	0	0	0	0	0	0	0	0	27	91
FLO1	YAR050W	YAR050W_mRNA	protein_coding	43	209	157	455	3	6	8	14	180	40	0	0	126	0	0	0	0	0	3	0	0	209	275
FLO10	YKR102W	YKR102W_mRNA	protein_coding	11	40	58	236	1	1	4	4	97	11	0	0	48	0	0	0	0	0	0	0	0	40	139
FLO5	YHR211W	YHR211W_mRNA	protein_coding	73	220	215	484	1	8	11	14	185	66	0	0	182	0	0	0	0	0	10	0	0	220	299
FLO9	YAL063C	YAL063C_mRNA	protein_coding	73	227	200	746	6	15	7	13	229	70	0	0	159	0	0	0	0	0	3	0	0	227	517
FLR1	YBR008C	YBR008C_mRNA	protein_coding	0	13	20	281	0	0	0	0	124	0	0	0	20	0	0	0	0	0	0	0	0	13	157
FLX1	YIL134W	YIL134W_mRNA	protein_coding	0	10	10	350	0	0	0	0	166	0	0	0	10	0	0	0	0	0	0	0	0	10	184
FMC1	YIL098C	YIL098C_mRNA	protein_coding	0	4	5	307	0	0	0	0	170	0	0	0	5	0	0	0	0	0	0	0	0	4	137
FMN1	YDR236C	YDR236C_mRNA	protein_coding	0	8	7	208	0	0	0	0	110	0	0	0	7	0	0	0	0	0	0	0	0	8	98
FMO1	YHR176W	YHR176W_mRNA	protein_coding	0	18	18	338	0	0	0	0	192	0	0	0	18	0	0	0	0	0	0	0	0	18	146
FMP10	YER182W	YER182W_mRNA	protein_coding	0	10	4	322	0	0	0	0	179	0	0	0	4	0	0	0	0	0	0	0	0	10	143
FMP16	YDR070C	YDR070C_mRNA	protein_coding	0	4	3	383	0	0	0	0	134	0	0	0	3	0	0	0	0	0	0	0	0	4	249
FMP23	YBR047W	YBR047W_mRNA	protein_coding	0	5	3	261	0	0	0	0	134	0	0	0	3	0	0	0	0	0	0	0	0	5	127
FMP25	YLR077W	YLR077W_mRNA	protein_coding	1	30	18	386	0	0	0	0	205	0	0	0	18	0	0	0	0	0	1	0	0	30	181
FMP27	YLR454W	YLR454W_mRNA	protein_coding	2	53	65	269	0	0	0	0	156	1	0	0	65	0	0	0	0	0	1	0	0	53	113
FMP30	YPL103C	YPL103C_mRNA	protein_coding	0	16	8	267	0	0	0	0	128	0	0	0	8	0	0	0	0	0	0	0	0	16	139
FMP32	YFL046W	YFL046W_mRNA	protein_coding	0	10	2	255	0	0	0	0	111	0	0	0	2	0	0	0	0	0	0	0	0	10	144
FMP33	YJL161W	YJL161W_mRNA	protein_coding	0	4	6	402	0	0	0	0	212	0	0	0	6	0	0	0	0	0	0	0	0	4	190
FMP40	YPL222W	YPL222W_mRNA	protein_coding	0	28	22	289	0	0	0	0	142	0	0	0	22	0	0	0	0	0	0	0	0	28	147
FMP41	YNL168C	YNL168C_mRNA	protein_coding	0	11	5	203	0	0	0	0	88	0	0	0	5	0	0	0	0	0	0	0	0	11	115
FMP42	YMR221C	YMR221C_mRNA	protein_coding	1	14	13	266	0	0	0	0	172	1	0	0	13	0	0	0	0	0	0	0	0	14	94
FMP45	YDL222C	YDL222C_mRNA	protein_coding	0	10	8	279	0	0	0	0	151	0	0	0	8	0	0	0	0	0	0	0	0	10	128
FMP46	YKR049C	YKR049C_mRNA	protein_coding	0	4	6	329	0	0	0	0	179	0	0	0	6	0	0	0	0	0	0	0	0	4	150
FMP48	YGR052W	YGR052W_mRNA	protein_coding	2	12	12	295	0	0	0	0	137	0	0	0	12	0	0	0	0	0	2	0	0	12	158
FMP49	YER038W-A	YER038W-A_mRNA	protein_coding	1	6	7	403	0	0	0	0	157	1	0	0	7	0	0	0	0	0	0	0	0	6	246
FMP52	YER004W	YER004W_mRNA	protein_coding	0	9	6	221	0	0	0	0	81	0	0	0	6	0	0	0	0	0	0	0	0	9	140
FMS1	YMR020W	YMR020W_mRNA	protein_coding	0	12	15	210	0	0	0	0	124	0	0	0	15	0	0	0	1	0	0	0	1	11	86
FMT1	YBL013W	YBL013W_mRNA	protein_coding	0	25	17	330	0	0	0	0	110	0	0	0	17	0	0	0	0	0	0	0	0	25	220
FOB1	YDR110W	YDR110W_mRNA	protein_coding	0	13	13	281	0	0	0	0	171	0	0	0	13	0	0	0	0	0	0	0	0	13	110
FOL1	YNL256W	YNL256W_mRNA	protein_coding	0	16	19	170	0	0	0	0	84	0	0	0	19	0	0	0	0	0	0	0	0	16	86
FOL2	YGR267C	YGR267C_mRNA	protein_coding	0	3	0	203	0	0	0	0	112	0	0	0	0	0	0	0	0	0	0	0	0	3	91
FOL3	YMR113W	YMR113W_mRNA	protein_coding	0	15	7	274	0	0	0	0	125	0	0	0	7	0	0	0	0	0	0	0	0	15	149
FOX2	YKR009C	YKR009C_mRNA	protein_coding	1	21	20	297	0	0	0	0	101	0	0	0	20	0	0	0	0	0	1	0	0	21	196
FPK1	YNR047W	YNR047W_mRNA	protein_coding	0	34	20	362	0	0	0	0	127	0	0	0	20	0	0	0	0	0	0	0	0	34	235
FPR1	YNL135C	YNL135C_mRNA	protein_coding	0	3	0	257	0	0	0	0	105	0	0	0	0	0	0	0	0	0	0	0	0	3	152
FPR2	YDR519W	YDR519W_mRNA	protein_coding	0	2	1	193	0	0	0	0	106	0	0	0	1	0	0	0	0	0	0	0	0	2	87
FPR3	YML074C	YML074C_mRNA	protein_coding	0	10	14	276	2	2	0	0	112	0	0	0	10	0	0	0	0	0	0	0	0	10	164
FPR4	YLR449W	YLR449W_mRNA	protein_coding	5	12	14	210	0	0	0	5	71	5	0	0	9	0	0	0	0	0	0	0	0	12	139
FPS1	YLL043W	YLL043W_mRNA	protein_coding	0	32	14	284	1	1	1	2	111	0	0	0	9	0	0	0	0	0	0	0	0	32	173
FRA1	YLL029W	YLL029W_mRNA	protein_coding	0	33	20	404	0	0	0	0	232	0	0	0	20	0	0	0	0	0	0	0	0	33	172
FRE1	YLR214W	YLR214W_mRNA	protein_coding	2	28	14	239	0	0	0	0	113	1	0	0	14	0	0	0	0	0	1	0	0	28	126
FRE2	YKL220C	YKL220C_mRNA	protein_coding	4	44	37	438	0	0	0	0	185	4	0	0	37	0	0	0	0	0	0	0	0	44	253
FRE3	YOR381W	YOR381W_mRNA	protein_coding	1	56	42	336	0	0	0	0	142	1	0	0	42	0	0	0	0	0	0	0	0	56	194
FRE4	YNR060W	YNR060W_mRNA	protein_coding	2	33	31	408	0	0	0	0	242	1	0	0	31	0	0	0	0	0	1	0	0	33	166
FRE5	YOR384W	YOR384W_mRNA	protein_coding	1	17	9	359	0	0	0	0	181	0	0	0	9	0	0	0	0	0	1	0	0	17	178
FRE6	YLL051C	YLL051C_mRNA	protein_coding	1	44	27	375	0	0	0	0	241	0	0	0	27	0	0	0	0	0	1	0	0	44	134
FRE7	YOL152W	YOL152W_mRNA	protein_coding	0	25	40	336	0	0	0	0	187	0	0	0	40	0	0	0	0	0	0	0	0	25	149
FRE8	YLR047C	YLR047C_mRNA	protein_coding	0	24	15	281	0	0	0	0	149	0	0	0	15	0	0	0	0	0	0	0	0	24	132
FRK1	YPL141C	YPL141C_mRNA	protein_coding	1	28	29	245	0	0	0	0	119	1	0	0	29	0	0	0	0	0	0	0	0	28	126
FRM2	YCL026C-A	YCL026C-A_mRNA	protein_coding	0	13	4	311	0	0	0	0	146	0	0	0	4	0	0	0	0	0	0	0	0	13	165
FRQ1	YDR373W	YDR373W_mRNA	protein_coding	0	6	1	170	0	0	0	0	81	0	0	0	1	0	0	0	0	0	0	0	0	6	89
FRS1	YLR060W	YLR060W_mRNA	protein_coding	0	29	15	243	0	0	0	0	121	0	0	0	15	0	0	0	0	0	0	0	0	29	122
FRS2	YFL022C	YFL022C_mRNA	protein_coding	0	19	7	454	0	0	0	0	180	0	0	0	7	0	0	0	0	0	0	0	0	19	274
FRT1	YOR324C	YOR324C_mRNA	protein_coding	0	16	10	173	0	1	0	0	95	0	0	0	9	0	0	0	0	0	0	0	0	16	78
FRT2	YAL028W	YAL028W_mRNA	protein_coding	0	19	22	259	0	0	0	0	120	0	0	0	22	0	0	0	0	0	0	0	0	19	139
FSF1	YOR271C	YOR271C_mRNA	protein_coding	0	2	2	172	0	0	0	0	94	0	0	0	2	0	0	0	0	0	0	0	0	2	78
FSH1	YHR049W	YHR049W_mRNA	protein_coding	0	3	1	210	0	0	0	0	71	0	0	0	1	0	0	0	0	0	0	0	0	3	139
FSH2	YMR222C	YMR222C_mRNA	protein_coding	0	8	6	216	0	0	0	0	129	0	0	0	6	0	0	0	0	0	0	0	0	8	87
FSH3	YOR280C	YOR280C_mRNA	protein_coding	0	11	7	179	0	0	0	0	79	0	0	0	7	0	0	0	0	0	0	0	0	11	100
FTH1	YBR207W	YBR207W_mRNA	protein_coding	0	23	15	169	0	0	0	0	61	0	0	0	15	0	0	0	1	0	0	0	1	22	108
FTR1	YER145C	YER145C_mRNA	protein_coding	2	16	6	242	0	0	0	0	115	1	0	0	6	0	0	0	0	0	1	0	0	16	127
FUB1	YCR076C	YCR076C_mRNA	protein_coding	0	8	11	241	0	0	1	0	149	0	0	0	10	0	0	0	0	0	0	0	0	8	92
FUI1	YBL042C	YBL042C_mRNA	protein_coding	3	24	16	298	0	0	0	0	166	3	0	0	16	0	0	0	0	0	0	0	0	24	132
FUM1	YPL262W	YPL262W_mRNA	protein_coding	1	13	3	258	0	0	0	0	116	0	0	0	3	0	0	0	0	0	1	0	0	13	142
FUN12	YAL035W	YAL035W_mRNA	protein_coding	4	54	24	311	2	2	2	3	153	4	0	0	15	0	0	0	0	0	0	0	0	54	158
FUN14	YAL008W	YAL008W_mRNA	protein_coding	0	13	9	307	0	0	0	0	169	0	0	0	9	0	0	0	0	0	0	0	0	13	138
FUN19	YAL034C	YAL034C_mRNA	protein_coding	0	23	19	273	0	0	0	0	146	0	0	0	19	0	0	0	1	0	0	0	1	22	127
FUN26	YAL022C	YAL022C_mRNA	protein_coding	0	26	15	251	0	0	0	0	99	0	0	0	15	0	0	0	0	0	0	0	0	26	152
FUN30	YAL019W	YAL019W_mRNA	protein_coding	1	61	26	296	0	0	0	1	147	1	0	0	25	0	0	0	0	0	0	0	0	61	149
FUR1	YHR128W	YHR128W_mRNA	protein_coding	0	2	0	261	0	0	0	0	89	0	0	0	0	0	0	0	0	0	0	0	0	2	172
FUR4	YBR021W	YBR021W_mRNA	protein_coding	2	20	14	209	0	0	0	0	119	1	0	0	14	0	0	0	0	0	1	0	0	20	90
FUS1	YCL027W	YCL027W_mRNA	protein_coding	0	18	16	280	0	0	0	0	148	0	0	0	16	0	0	0	0	0	0	0	0	18	132
FUS2	YMR232W	YMR232W_mRNA	protein_coding	2	25	20	208	0	0	0	0	76	2	0	0	20	0	0	0	0	0	0	0	0	25	132
FUS3	YBL016W	YBL016W_mRNA	protein_coding	0	15	8	415	0	0	0	0	245	0	0	0	8	0	0	0	0	0	0	0	0	15	170
FYV1	YDR024W	YDR024W_mRNA	protein_coding	1	3	8	199	0	0	0	0	95	1	0	0	8	0	0	0	0	0	0	0	0	3	104
FYV10	YIL097W	YIL097W_mRNA	protein_coding	0	17	18	289	0	0	0	0	130	0	0	0	18	0	0	0	0	0	0	0	0	17	159
FYV12	YOR183W	YOR183W_mRNA	protein_coding	5	2	6	302	0	0	0	0	131	4	0	0	6	0	0	0	0	0	1	0	0	2	171
FYV4	YHR059W	YHR059W_mRNA	protein_coding	0	2	2	189	0	0	0	0	97	0	0	0	2	0	0	0	0	0	0	0	0	2	92
FYV5	YCL058C	YCL058C_mRNA	protein_coding	0	3	8	232	0	0	0	0	111	0	0	0	8	0	0	0	0	0	0	0	0	3	121
FYV6	YNL133C	YNL133C_mRNA	protein_coding	3	3	6	248	0	1	1	0	130	2	0	0	5	0	0	0	2	0	0	2	0	3	118
FYV7	YLR068W	YLR068W_mRNA	protein_coding	0	5	6	193	0	0	0	0	86	0	0	0	6	0	0	0	0	0	0	0	0	5	107
FYV8	YGR196C	YGR196C_mRNA	protein_coding	0	36	26	267	2	0	0	1	143	0	0	0	23	0	0	0	0	0	0	0	0	36	124
FZF1	YGL254W	YGL254W_mRNA	protein_coding	0	12	13	627	0	0	0	0	86	0	0	0	13	0	0	0	0	0	0	0	0	12	541
FZO1	YBR179C	YBR179C_mRNA	protein_coding	0	51	28	227	0	0	0	0	97	0	0	0	28	0	0	0	0	0	0	0	0	51	130
GAA1	YLR088W	YLR088W_mRNA	protein_coding	0	24	20	240	0	0	0	0	128	0	0	0	20	0	0	0	0	0	0	0	0	24	112
GAB1	YLR459W	YLR459W_mRNA	protein_coding	0	12	6	838	0	0	0	0	698	0	0	0	6	0	0	0	0	0	0	0	0	12	140
GAC1	YOR178C	YOR178C_mRNA	protein_coding	7	38	39	335	1	0	1	2	159	6	0	0	35	0	0	0	0	0	1	0	0	38	176
GAD1	YMR250W	YMR250W_mRNA	protein_coding	0	33	13	327	0	0	0	0	151	0	0	0	13	0	0	0	0	0	0	0	0	33	176
GAL1	YBR020W	YBR020W_mRNA	protein_coding	0	11	10	252	0	0	0	0	114	0	0	0	10	0	0	0	0	0	0	0	0	11	138
GAL10	YBR019C	YBR019C_mRNA	protein_coding	0	14	21	219	0	0	0	0	123	0	0	0	21	0	0	0	0	0	0	0	0	14	96
GAL11	YOL051W	YOL051W_mRNA	protein_coding	6	48	56	259	0	0	9	19	144	6	0	0	28	0	0	0	0	0	0	0	0	48	115
GAL2	YLR081W	YLR081W_mRNA	protein_coding	10	117	35	289	1	0	1	1	113	10	0	0	32	0	0	0	0	0	0	0	0	117	176
GAL3	YDR009W	YDR009W_mRNA	protein_coding	1	19	12	215	0	0	0	0	118	1	0	0	12	0	0	0	0	0	0	0	0	19	97
GAL4	YPL248C	YPL248C_mRNA	protein_coding	4	28	28	276	0	0	1	0	161	3	0	0	27	0	0	0	0	0	1	0	0	28	115
GAL7	YBR018C	YBR018C_mRNA	protein_coding	0	12	8	234	0	0	0	0	136	0	0	0	8	0	0	0	0	0	0	0	0	12	98
GAL80	YML051W	YML051W_mRNA	protein_coding	0	11	6	288	0	0	0	0	109	0	0	0	6	0	0	0	0	0	0	0	0	11	179
GAL83	YER027C	YER027C_mRNA	protein_coding	2	16	13	349	0	0	1	0	167	0	0	0	12	0	0	0	0	0	2	0	0	16	182
GAP1	YKR039W	YKR039W_mRNA	protein_coding	1	29	28	426	0	0	0	0	246	0	0	0	28	0	0	0	0	0	1	0	0	29	180
GAR1	YHR089C	YHR089C_mRNA	protein_coding	0	6	4	250	0	0	2	0	92	0	0	0	2	0	0	0	0	0	0	0	0	6	158
GAS1	YMR307W	YMR307W_mRNA	protein_coding	0	18	9	143	0	0	1	0	65	0	0	0	8	0	0	0	0	0	0	0	0	18	78
GAS2	YLR343W	YLR343W_mRNA	protein_coding	0	23	24	301	0	0	0	0	193	0	0	0	24	0	0	0	0	0	0	0	0	23	108
GAS3	YMR215W	YMR215W_mRNA	protein_coding	1	11	17	221	0	0	0	0	108	1	0	0	17	0	0	0	0	0	0	0	0	11	113
GAS4	YOL132W	YOL132W_mRNA	protein_coding	1	25	15	460	0	0	0	0	307	1	0	0	15	0	0	0	0	0	0	0	0	25	153
GAS5	YOL030W	YOL030W_mRNA	protein_coding	0	11	10	294	0	0	2	1	179	0	0	0	7	0	0	0	0	0	0	0	0	11	115
GAT1	YFL021W	YFL021W_mRNA	protein_coding	5	19	26	477	1	2	2	1	269	5	0	0	20	0	0	0	0	0	1	0	0	19	208
GAT2	YMR136W	YMR136W_mRNA	protein_coding	3	16	28	256	0	2	0	0	98	2	0	0	26	0	0	0	0	0	1	0	0	16	158
GAT3	YLR013W	YLR013W_mRNA	protein_coding	0	1	2	388	0	0	0	0	184	0	0	0	2	0	0	0	0	0	0	0	0	1	204
GAT4	YIR013C	YIR013C_mRNA	protein_coding	0	4	7	344	0	0	0	0	120	0	0	0	7	0	0	0	0	0	0	0	0	4	224
GBP2	YCL011C	YCL011C_mRNA	protein_coding	0	8	6	357	0	0	0	0	132	0	0	0	6	0	0	0	0	0	0	0	0	8	225
GCD1	YOR260W	YOR260W_mRNA	protein_coding	0	24	18	189	0	0	0	0	119	0	0	0	18	0	0	0	0	0	0	0	0	24	70
GCD10	YNL062C	YNL062C_mRNA	protein_coding	1	16	7	275	0	0	0	0	137	1	0	0	7	0	0	0	0	0	0	0	0	16	138
GCD11	YER025W	YER025W_mRNA	protein_coding	2	28	4	327	0	0	1	0	207	2	0	0	3	0	0	0	0	0	0	0	0	28	120
GCD14	YJL125C	YJL125C_mRNA	protein_coding	0	14	13	246	0	0	0	0	137	0	0	0	13	0	0	0	0	0	0	0	0	14	109
GCD2	YGR083C	YGR083C_mRNA	protein_coding	0	23	7	275	0	0	0	0	139	0	0	0	7	0	0	0	0	0	0	0	0	23	136
GCD6	YDR211W	YDR211W_mRNA	protein_coding	0	18	5	203	0	0	0	0	78	0	0	0	5	0	0	0	0	0	0	0	0	18	125
GCD7	YLR291C	YLR291C_mRNA	protein_coding	0	19	3	281	0	0	0	0	150	0	0	0	3	0	0	0	0	0	0	0	0	19	131
GCG1	YER163C	YER163C_mRNA	protein_coding	0	10	8	329	0	0	0	0	207	0	0	0	8	0	0	0	0	0	0	0	0	10	122
GCN1	YGL195W	YGL195W_mRNA	protein_coding	0	140	80	300	0	0	0	0	180	0	0	0	80	0	0	0	0	0	0	0	0	140	120
GCN2	YDR283C	YDR283C_mRNA	protein_coding	0	36	19	180	0	0	0	0	89	0	0	0	19	0	0	0	0	0	0	0	0	36	91
GCN20	YFR009W	YFR009W_mRNA	protein_coding	0	24	5	355	0	0	0	0	156	0	0	0	5	0	0	0	0	0	0	0	0	24	199
GCN3	YKR026C	YKR026C_mRNA	protein_coding	0	8	2	284	0	0	0	0	141	0	0	0	2	0	0	0	0	0	0	0	0	8	143
GCN4	YEL009C	YEL009C_mRNA	protein_coding	0	3	9	311	0	0	0	0	161	0	0	0	9	0	0	0	0	0	0	0	0	3	150
GCN5	YGR252W	YGR252W_mRNA	protein_coding	0	18	6	362	0	0	0	0	147	0	0	0	6	0	0	0	0	0	0	0	0	18	215
GCR1	YPL075W	YPL075W_mRNA	protein_coding	0	16	23	194	0	0	0	0	90	0	0	9	23	0	0	0	0	0	0	0	0	16	95
GCR2	YNL199C	YNL199C_mRNA	protein_coding	0	9	26	209	0	0	0	0	101	0	0	0	26	0	0	0	0	0	0	0	0	9	108
GCS1	YDL226C	YDL226C_mRNA	protein_coding	0	8	8	216	0	0	0	0	125	0	0	0	8	0	0	0	0	0	0	0	0	8	91
GCV1	YDR019C	YDR019C_mRNA	protein_coding	0	14	8	264	0	0	0	0	139	0	0	0	8	0	0	0	1	0	0	0	1	13	125
GCV2	YMR189W	YMR189W_mRNA	protein_coding	0	31	20	283	0	0	0	0	115	0	0	0	20	0	0	0	0	0	0	0	0	31	168
GCV3	YAL044C	YAL044C_mRNA	protein_coding	0	8	2	313	0	0	0	0	170	0	0	0	2	0	0	0	0	0	0	0	0	8	143
GCY1	YOR120W	YOR120W_mRNA	protein_coding	0	10	6	219	0	0	0	0	86	0	0	0	6	0	0	0	0	0	0	0	0	10	133
GDA1	YEL042W	YEL042W_mRNA	protein_coding	1	16	8	344	0	0	0	0	168	0	0	0	8	0	0	0	0	0	1	0	0	16	176
GDB1	YPR184W	YPR184W_mRNA	protein_coding	2	65	31	219	0	0	0	0	114	1	0	0	31	0	0	0	1	0	0	1	0	65	105
GDE1	YPL110C	YPL110C_mRNA	protein_coding	1	40	32	232	0	0	0	0	126	1	0	0	32	0	0	0	0	0	0	0	0	40	106
GDH1	YOR375C	YOR375C_mRNA	protein_coding	0	8	1	302	0	0	0	0	129	0	0	0	1	0	0	0	0	0	0	0	0	8	173
GDH2	YDL215C	YDL215C_mRNA	protein_coding	1	25	17	270	0	0	0	0	136	1	0	0	17	0	0	0	0	1	0	0	0	25	134
GDH3	YAL062W	YAL062W_mRNA	protein_coding	1	38	5	943	0	0	0	0	216	1	0	0	5	0	0	0	0	0	0	0	0	38	727
GDI1	YER136W	YER136W_mRNA	protein_coding	0	14	5	496	0	0	0	0	156	0	0	0	5	0	0	0	0	0	0	0	0	14	340
GDS1	YOR355W	YOR355W_mRNA	protein_coding	0	19	12	246	0	0	0	0	110	0	0	0	12	0	0	0	0	0	0	0	0	19	136
GDT1	YBR187W	YBR187W_mRNA	protein_coding	0	5	6	273	0	0	0	0	128	0	0	0	6	0	0	0	0	0	0	0	0	5	145
GEA1	YJR031C	YJR031C_mRNA	protein_coding	0	42	42	211	0	0	0	0	108	0	0	0	42	0	0	0	0	0	0	0	0	42	103
GEA2	YEL022W	YEL022W_mRNA	protein_coding	0	48	24	340	0	0	0	0	189	0	0	0	24	0	0	0	0	0	0	0	0	48	151
GEF1	YJR040W	YJR040W_mRNA	protein_coding	1	15	24	302	0	0	0	0	156	1	0	0	24	0	0	0	0	0	0	0	0	15	146
GEM1	YAL048C	YAL048C_mRNA	protein_coding	1	43	13	353	0	0	0	0	183	1	0	0	13	0	0	0	0	0	0	0	0	43	170
GEP3	YOR205C	YOR205C_mRNA	protein_coding	0	16	14	179	0	0	0	0	92	0	0	0	14	0	0	0	0	0	0	0	0	16	87
GEP4	YHR100C	YHR100C_mRNA	protein_coding	0	8	7	185	0	0	0	0	62	0	0	0	7	0	0	0	0	0	0	0	0	8	123
GEP5	YLR091W	YLR091W_mRNA	protein_coding	0	11	5	256	0	0	0	0	128	0	0	0	5	0	0	0	0	0	0	0	0	11	128
GEP7	YGL057C	YGL057C_mRNA	protein_coding	0	11	14	244	0	0	0	0	112	0	0	0	14	0	0	0	0	0	0	0	0	11	132
GET1	YGL020C	YGL020C_mRNA	protein_coding	0	6	3	155	0	0	0	0	72	0	0	0	3	0	0	0	0	0	0	0	0	6	83
GET2	YER083C	YER083C_mRNA	protein_coding	0	14	3	214	0	0	0	0	116	0	0	0	3	0	0	0	0	0	0	0	0	14	98
GET3	YDL100C	YDL100C_mRNA	protein_coding	0	10	10	249	0	0	0	0	118	0	0	0	10	0	0	0	0	0	0	0	0	10	131
GET4	YOR164C	YOR164C_mRNA	protein_coding	0	8	3	257	0	0	0	0	153	0	0	0	3	0	0	0	0	0	0	0	0	8	104
GEX1	YCL073C	YCL073C_mRNA	protein_coding	5	35	49	514	0	1	0	0	329	2	0	0	48	0	0	0	0	0	3	0	0	35	185
GEX2	YKR106W	YKR106W_mRNA	protein_coding	2	30	27	660	0	0	0	0	501	1	0	0	27	0	0	0	0	0	1	0	0	30	159
GFA1	YKL104C	YKL104C_mRNA	protein_coding	0	27	4	352	0	0	0	0	185	0	0	0	4	0	0	0	0	0	0	0	0	27	167
GFD1	YMR255W	YMR255W_mRNA	protein_coding	0	1	4	188	0	0	0	0	65	0	0	0	4	0	0	0	0	0	0	0	0	1	123
GFD2	YCL036W	YCL036W_mRNA	protein_coding	1	20	17	245	0	0	0	0	127	0	0	0	17	0	0	0	0	1	0	0	0	20	118
GGA1	YDR358W	YDR358W_mRNA	protein_coding	0	17	14	233	0	0	0	0	114	0	0	0	14	0	0	0	0	0	0	0	0	17	119
GGA2	YHR108W	YHR108W_mRNA	protein_coding	0	16	9	195	0	0	0	0	127	0	0	0	9	0	0	0	0	0	0	0	0	16	68
GGC1	YDL198C	YDL198C_mRNA	protein_coding	0	12	3	314	0	0	0	0	151	0	0	0	3	0	0	0	0	0	0	0	0	12	163
GIC1	YHR061C	YHR061C_mRNA	protein_coding	0	6	7	206	0	0	0	0	100	0	0	0	7	0	0	0	0	0	0	0	0	6	106
GIC2	YDR309C	YDR309C_mRNA	protein_coding	0	9	7	287	0	0	0	0	164	0	0	0	7	0	0	0	0	0	0	0	0	9	123
GID7	YCL039W	YCL039W_mRNA	protein_coding	0	25	25	238	0	0	0	0	119	0	0	0	25	0	0	0	0	0	0	0	0	25	119
GID8	YMR135C	YMR135C_mRNA	protein_coding	5	9	16	263	2	2	0	0	131	4	0	0	12	0	0	0	1	0	0	1	0	9	132
GIM3	YNL153C	YNL153C_mRNA	protein_coding	0	5	2	261	0	0	0	0	106	0	0	0	2	0	0	0	0	0	0	0	0	5	155
GIM4	YEL003W	YEL003W_mRNA	protein_coding	0	2	0	270	0	0	0	0	158	0	0	3	0	0	0	0	0	0	0	0	0	2	109
GIM5	YML094W	YML094W_mRNA	protein_coding	0	5	3	236	0	0	0	0	86	0	0	12	3	0	0	0	2	0	0	0	0	4	139
GIN4	YDR507C	YDR507C_mRNA	protein_coding	2	44	16	335	0	1	0	0	175	2	0	0	15	0	0	0	0	0	0	0	0	44	160
GIP1	YBR045C	YBR045C_mRNA	protein_coding	0	22	25	252	0	0	0	0	123	0	0	0	25	0	0	0	0	0	0	0	0	22	129
GIP2	YER054C	YER054C_mRNA	protein_coding	1	15	29	365	0	1	1	0	150	1	0	0	27	0	0	0	0	0	0	0	0	15	215
GIP3	YPL137C	YPL137C_mRNA	protein_coding	1	62	54	272	0	1	0	0	122	0	0	0	53	0	0	0	0	0	1	0	0	62	150
GIP4	YAL031C	YAL031C_mRNA	protein_coding	0	26	25	255	0	0	0	0	148	0	0	0	25	0	0	0	0	0	0	0	0	26	107
GIR2	YDR152W	YDR152W_mRNA	protein_coding	0	5	9	188	0	0	0	0	105	0	0	0	9	0	0	0	0	0	0	0	0	5	83
GIS1	YDR096W	YDR096W_mRNA	protein_coding	1	19	43	284	0	0	1	0	133	1	0	0	42	0	0	0	0	0	0	0	0	19	151
GIS2	YNL255C	YNL255C_mRNA	protein_coding	0	5	2	151	0	0	0	0	65	0	0	0	2	0	0	0	0	0	0	0	0	5	86
GIS3	YLR094C	YLR094C_mRNA	protein_coding	0	18	14	257	0	0	0	0	130	0	0	0	14	0	0	0	0	0	0	0	0	18	127
GIS4	YML006C	YML006C_mRNA	protein_coding	1	13	26	251	0	1	0	1	124	0	0	0	24	0	0	0	0	0	1	0	0	13	127
GIT1	YCR098C	YCR098C_mRNA	protein_coding	3	42	18	620	0	0	0	0	258	1	0	0	18	0	0	0	0	0	2	0	0	42	362
GLC3	YEL011W	YEL011W_mRNA	protein_coding	0	16	17	297	0	0	0	0	163	0	0	0	17	0	0	0	0	0	0	0	0	16	134
GLC7	YER133W	YER133W_mRNA	protein_coding	0	7	0	544	0	0	0	0	342	0	0	28	0	0	0	0	1	0	0	0	0	6	175
GLC8	YMR311C	YMR311C_mRNA	protein_coding	0	9	6	167	0	0	0	0	66	0	0	0	6	0	0	0	0	0	0	0	0	9	101
GLE1	YDL207W	YDL207W_mRNA	protein_coding	0	27	14	217	0	0	0	0	106	0	0	0	14	0	0	0	0	0	0	0	0	27	111
GLE2	YER107C	YER107C_mRNA	protein_coding	1	12	5	359	0	0	0	0	157	0	0	0	5	0	0	0	0	0	1	0	0	12	202
GLG1	YKR058W	YKR058W_mRNA	protein_coding	0	34	22	239	0	0	0	0	98	0	0	0	22	0	0	0	0	0	0	0	0	34	141
GLG2	YJL137C	YJL137C_mRNA	protein_coding	0	11	22	257	0	0	0	0	106	0	0	0	22	0	0	0	0	0	0	0	0	11	151
GLK1	YCL040W	YCL040W_mRNA	protein_coding	0	18	7	241	0	0	0	0	138	0	0	0	7	0	0	0	0	0	0	0	0	18	103
GLN1	YPR035W	YPR035W_mRNA	protein_coding	0	12	0	237	0	0	0	0	123	0	0	0	0	0	0	0	0	0	0	0	0	12	114
GLN3	YER040W	YER040W_mRNA	protein_coding	1	30	32	290	0	0	0	0	112	0	0	0	32	0	0	0	0	0	1	0	0	30	178
GLN4	YOR168W	YOR168W_mRNA	protein_coding	0	14	9	224	0	0	0	0	120	0	0	0	9	0	0	0	0	0	0	0	0	14	104
GLO1	YML004C	YML004C_mRNA	protein_coding	0	6	10	200	0	0	0	0	110	0	0	0	10	0	0	0	0	0	0	0	0	6	90
GLO2	YDR272W	YDR272W_mRNA	protein_coding	0	10	10	281	0	0	0	0	156	0	0	0	10	0	0	0	0	0	0	0	0	10	125
GLO3	YER122C	YER122C_mRNA	protein_coding	0	14	12	258	0	0	0	0	106	0	0	0	12	0	0	0	0	0	0	0	0	14	152
GLO4	YOR040W	YOR040W_mRNA	protein_coding	1	10	6	246	0	0	0	0	139	1	0	0	6	0	0	0	0	0	0	0	0	10	107
GLR1	YPL091W	YPL091W_mRNA	protein_coding	1	10	14	261	0	0	0	0	160	1	0	0	14	0	0	0	0	0	0	0	0	10	101
GLT1	YDL171C	YDL171C_mRNA	protein_coding	0	99	26	288	0	0	0	0	120	0	0	0	26	0	0	0	0	0	0	0	0	99	168
GLY1	YEL046C	YEL046C_mRNA	protein_coding	0	24	11	366	0	0	0	0	190	0	0	0	11	0	0	0	0	0	0	0	0	24	176
GMC1	YDR506C	YDR506C_mRNA	protein_coding	0	25	28	276	0	0	0	0	148	0	0	0	28	0	0	0	0	0	0	0	0	25	128
GMC2	YLR445W	YLR445W_mRNA	protein_coding	0	6	8	277	0	0	0	0	139	0	0	0	8	0	0	0	0	0	0	0	0	6	138
GMH1	YKR030W	YKR030W_mRNA	protein_coding	0	10	3	279	0	0	0	0	136	0	0	0	3	0	0	0	0	0	0	0	0	10	143
GNA1	YFL017C	YFL017C_mRNA	protein_coding	0	7	9	386	0	0	0	0	203	0	0	0	9	0	0	0	0	0	0	0	0	7	183
GND1	YHR183W	YHR183W_mRNA	protein_coding	0	6	1	247	0	0	0	0	92	0	0	0	1	0	0	0	0	0	0	0	0	6	155
GND2	YGR256W	YGR256W_mRNA	protein_coding	0	37	12	309	0	0	0	0	154	0	0	0	12	0	0	0	0	0	0	0	0	37	155
GNP1	YDR508C	YDR508C_mRNA	protein_coding	0	34	23	263	0	0	0	0	129	0	0	0	23	0	0	0	0	0	0	0	0	34	134
GNT1	YOR320C	YOR320C_mRNA	protein_coding	0	11	7	165	0	0	0	0	72	0	0	0	7	0	0	0	0	0	0	0	0	11	93
GON7	YJL184W	YJL184W_mRNA	protein_coding	0	6	2	353	0	0	0	0	145	0	0	0	2	0	0	0	0	0	0	0	0	6	208
GOR1	YNL274C	YNL274C_mRNA	protein_coding	0	19	8	336	0	0	0	0	181	0	0	0	8	0	0	0	0	0	0	0	0	19	155
GOS1	YHL031C	YHL031C_mRNA	protein_coding	1	6	5	272	0	0	0	0	150	0	0	0	5	0	0	0	0	0	1	0	0	6	122
GOT1	YMR292W	YMR292W_mRNA	protein_coding	0	5	0	240	0	0	0	0	120	0	0	1	0	0	0	0	1	0	0	0	0	4	120
GPA1	YHR005C	YHR005C_mRNA	protein_coding	0	8	10	262	0	0	0	0	75	0	0	0	10	0	0	0	0	0	0	0	0	8	187
GPA2	YER020W	YER020W_mRNA	protein_coding	0	26	11	274	0	0	0	0	141	0	0	0	11	0	0	0	0	0	0	0	0	26	133
GPB1	YOR371C	YOR371C_mRNA	protein_coding	0	24	31	226	1	0	0	0	89	0	0	0	30	0	0	0	0	0	0	0	0	24	137
GPB2	YAL056W	YAL056W_mRNA	protein_coding	1	51	32	321	0	0	0	0	133	1	0	0	32	0	0	0	0	0	0	0	0	51	188
GPC1	YGR149W	YGR149W_mRNA	protein_coding	2	23	14	265	0	0	0	0	127	2	0	0	14	0	0	0	0	0	0	0	0	23	138
GPD1	YDL022W	YDL022W_mRNA	protein_coding	0	11	2	405	0	0	0	0	148	0	0	0	2	0	0	0	0	0	0	0	0	11	257
GPD2	YOL059W	YOL059W_mRNA	protein_coding	1	13	6	296	0	0	0	0	144	0	0	0	6	0	0	0	0	0	1	0	0	13	152
GPG1	YGL121C	YGL121C_mRNA	protein_coding	0	4	1	243	0	0	0	0	133	0	0	0	1	0	0	0	0	0	0	0	0	4	110
GPH1	YPR160W	YPR160W_mRNA	protein_coding	0	29	9	303	0	0	0	0	106	0	0	0	9	0	0	0	0	0	0	0	0	29	197
GPI1	YGR216C	YGR216C_mRNA	protein_coding	0	20	10	199	0	0	0	0	119	0	0	0	10	0	0	0	0	0	0	0	0	20	80
GPI10	YGL142C	YGL142C_mRNA	protein_coding	0	13	18	189	0	0	0	0	87	0	0	0	18	0	0	0	0	0	0	0	0	13	102
GPI11	YDR302W	YDR302W_mRNA	protein_coding	0	8	3	136	0	0	0	0	70	0	0	0	3	0	0	0	0	0	0	0	0	8	66
GPI12	YMR281W	YMR281W_mRNA	protein_coding	0	8	6	230	0	0	0	0	103	0	0	0	6	0	0	0	0	0	0	0	0	8	127
GPI13	YLL031C	YLL031C_mRNA	protein_coding	0	42	19	345	0	0	0	0	132	0	0	0	19	0	0	0	0	0	0	0	0	42	213
GPI14	YJR013W	YJR013W_mRNA	protein_coding	0	7	13	269	0	0	0	0	128	0	0	0	13	0	0	0	0	0	0	0	0	7	141
GPI15	YNL038W	YNL038W_mRNA	protein_coding	0	4	4	372	0	0	0	0	247	0	0	6	4	0	0	0	1	0	0	0	0	3	120
GPI16	YHR188C	YHR188C_mRNA	protein_coding	0	25	7	214	0	0	0	0	90	0	0	0	7	0	0	0	0	0	0	0	0	25	124
GPI17	YDR434W	YDR434W_mRNA	protein_coding	0	15	10	185	0	0	0	0	100	0	0	0	10	0	0	0	0	0	0	0	0	15	85
GPI18	YBR004C	YBR004C_mRNA	protein_coding	1	9	5	187	0	0	0	0	84	1	0	0	5	0	0	0	0	0	0	0	0	9	103
GPI19	YDR437W	YDR437W_mRNA	protein_coding	0	3	2	250	0	0	0	0	151	0	0	0	2	0	0	0	0	0	0	0	0	3	99
GPI2	YPL076W	YPL076W_mRNA	protein_coding	0	6	5	183	0	0	0	0	82	0	0	0	5	0	0	0	0	0	0	0	0	6	101
GPI8	YDR331W	YDR331W_mRNA	protein_coding	0	5	4	240	0	0	0	0	112	0	0	0	4	0	0	0	0	0	0	0	0	5	128
GPM1	YKL152C	YKL152C_mRNA	protein_coding	0	1	0	231	0	0	0	0	129	0	0	0	0	0	0	0	0	0	0	0	0	1	102
GPM2	YDL021W	YDL021W_mRNA	protein_coding	0	11	4	359	0	0	0	0	135	0	0	0	4	0	0	0	0	0	0	0	0	11	224
GPM3	YOL056W	YOL056W_mRNA	protein_coding	0	12	13	358	0	0	0	0	217	0	0	0	13	0	0	0	0	0	0	0	0	12	141
GPN2	YOR262W	YOR262W_mRNA	protein_coding	0	19	2	239	0	0	0	0	145	0	0	0	2	0	0	0	0	0	0	0	0	19	94
GPN3	YLR243W	YLR243W_mRNA	protein_coding	0	3	2	173	0	0	0	0	90	0	0	0	2	0	0	0	0	0	0	0	0	3	83
GPR1	YDL035C	YDL035C_mRNA	protein_coding	4	43	67	447	0	11	4	5	283	3	0	0	47	0	0	0	0	0	1	0	0	43	164
GPT2	YKR067W	YKR067W_mRNA	protein_coding	0	30	10	289	0	0	0	0	141	0	0	0	10	0	0	0	0	0	0	0	0	30	148
GPX1	YKL026C	YKL026C_mRNA	protein_coding	0	9	11	379	0	0	0	0	219	0	0	0	11	0	0	0	0	0	0	0	0	9	160
GPX2	YBR244W	YBR244W_mRNA	protein_coding	1	5	6	207	0	0	0	0	94	0	0	0	6	0	0	0	0	0	1	0	0	5	113
GRC3	YLL035W	YLL035W_mRNA	protein_coding	0	21	21	318	0	0	0	0	110	0	0	0	21	0	0	0	0	0	0	0	0	21	208
GRE1	YPL223C	YPL223C_mRNA	protein_coding	1	4	11	270	1	0	0	0	115	0	0	0	10	0	0	0	0	0	1	0	0	4	155
GRE2	YOL151W	YOL151W_mRNA	protein_coding	0	22	16	339	0	0	0	0	119	0	0	0	16	0	0	0	0	0	0	0	0	22	220
GRE3	YHR104W	YHR104W_mRNA	protein_coding	0	4	3	181	0	0	0	0	75	0	0	0	3	0	0	0	0	0	0	0	0	4	106
GRH1	YDR517W	YDR517W_mRNA	protein_coding	0	7	7	186	0	0	0	1	77	0	0	0	6	0	0	0	0	0	0	0	0	7	109
GRR1	YJR090C	YJR090C_mRNA	protein_coding	0	33	39	236	3	0	1	0	123	0	0	0	35	0	0	0	0	0	0	0	0	33	113
GRS1	YBR121C	YBR121C_mRNA	protein_coding	0	27	7	288	1	0	0	0	163	0	0	0	6	0	0	0	0	0	0	0	0	27	125
GRS2	YPR081C	YPR081C_mRNA	protein_coding	1	21	21	273	0	0	0	0	145	0	0	0	21	0	0	0	0	0	1	0	0	21	128
GRX1	YCL035C	YCL035C_mRNA	protein_coding	0	2	0	254	0	0	0	0	122	0	0	0	0	0	0	0	0	0	0	0	0	2	132
GRX2	YDR513W	YDR513W_mRNA	protein_coding	0	4	0	265	0	0	0	0	108	0	0	0	0	0	0	0	0	0	0	0	0	4	157
GRX3	YDR098C	YDR098C_mRNA	protein_coding	0	3	6	285	0	0	0	0	135	0	0	0	6	0	0	0	0	0	0	0	0	3	150
GRX4	YER174C	YER174C_mRNA	protein_coding	0	9	13	238	0	0	0	0	93	0	0	0	13	0	0	0	0	0	0	0	0	9	145
GRX5	YPL059W	YPL059W_mRNA	protein_coding	0	4	4	157	0	0	0	0	95	0	0	0	4	0	0	0	0	0	0	0	0	4	62
GRX6	YDL010W	YDL010W_mRNA	protein_coding	0	7	8	473	0	0	0	0	369	0	0	0	8	0	0	0	0	0	0	0	0	7	104
GRX7	YBR014C	YBR014C_mRNA	protein_coding	1	4	11	177	0	0	0	0	68	1	0	0	11	0	0	0	0	0	0	0	0	4	109
GRX8	YLR364W	YLR364W_mRNA	protein_coding	0	6	1	240	0	0	0	0	150	0	0	0	1	0	0	0	0	0	0	0	0	6	90
GSC2	YGR032W	YGR032W_mRNA	protein_coding	0	59	35	296	0	0	0	0	134	0	0	0	35	0	0	0	0	0	0	0	0	59	162
GSF2	YML048W	YML048W_mRNA	protein_coding	0	9	6	285	0	0	0	0	172	0	0	0	6	0	0	0	0	0	0	0	0	9	113
GSH1	YJL101C	YJL101C_mRNA	protein_coding	0	25	7	277	0	0	0	0	135	0	0	0	7	0	0	0	0	0	0	0	0	25	142
GSH2	YOL049W	YOL049W_mRNA	protein_coding	0	16	10	298	0	0	0	0	144	0	0	0	10	0	0	0	1	0	0	0	1	15	154
GSM1	YJL103C	YJL103C_mRNA	protein_coding	0	25	20	232	0	0	0	0	111	0	0	0	20	0	0	0	0	0	0	0	0	25	121
GSP1	YLR293C	YLR293C_mRNA	protein_coding	0	4	0	262	0	0	0	0	117	0	0	0	0	0	0	0	0	0	0	0	0	4	145
GSP2	YOR185C	YOR185C_mRNA	protein_coding	1	10	3	232	0	0	0	0	142	1	0	0	3	0	0	0	0	0	0	0	0	10	90
GSY1	YFR015C	YFR015C_mRNA	protein_coding	0	25	10	314	0	0	0	0	121	0	0	0	10	0	0	0	0	0	0	0	0	25	193
GSY2	YLR258W	YLR258W_mRNA	protein_coding	0	28	10	222	0	0	0	0	84	0	0	0	10	0	0	0	0	0	0	0	0	28	138
GTB1	YDR221W	YDR221W_mRNA	protein_coding	0	25	22	264	0	0	0	0	145	0	0	0	22	0	0	0	0	0	0	0	0	25	119
GTF1	YGR102C	YGR102C_mRNA	protein_coding	0	6	4	178	0	0	0	0	92	0	0	0	4	0	0	0	0	0	0	0	0	6	86
GTO1	YGR154C	YGR154C_mRNA	protein_coding	1	14	16	299	0	0	0	0	149	1	0	0	16	0	0	0	0	0	0	0	0	14	150
GTO3	YMR251W	YMR251W_mRNA	protein_coding	0	16	13	315	0	0	0	0	106	0	0	0	13	0	0	0	0	0	0	0	0	16	209
GTR1	YML121W	YML121W_mRNA	protein_coding	0	9	1	295	0	0	0	0	146	0	0	0	1	0	0	0	0	0	0	0	0	9	149
GTR2	YGR163W	YGR163W_mRNA	protein_coding	0	14	3	283	0	0	0	0	126	0	0	0	3	0	0	0	0	0	0	0	0	14	157
GTS1	YGL181W	YGL181W_mRNA	protein_coding	7	16	24	228	0	2	3	5	83	7	0	0	14	0	0	0	0	0	0	0	0	16	145
GTT1	YIR038C	YIR038C_mRNA	protein_coding	0	8	9	412	0	0	0	0	117	0	0	0	9	0	0	0	0	0	0	0	0	8	295
GTT2	YLL060C	YLL060C_mRNA	protein_coding	3	8	11	355	0	0	0	0	178	1	0	0	11	0	0	0	0	2	0	0	0	8	177
GTT3	YEL017W	YEL017W_mRNA	protein_coding	0	12	7	286	0	0	0	1	122	0	0	0	6	0	0	0	0	0	0	0	0	12	164
GUA1	YMR217W	YMR217W_mRNA	protein_coding	0	16	1	287	0	0	0	0	167	0	0	0	1	0	0	0	0	0	0	0	0	16	120
GUD1	YDL238C	YDL238C_mRNA	protein_coding	2	14	20	235	0	1	1	0	144	2	0	0	18	0	0	0	0	0	0	0	0	14	91
GUF1	YLR289W	YLR289W_mRNA	protein_coding	0	44	9	257	0	0	0	0	101	0	0	0	9	0	0	0	0	0	0	0	0	44	156
GUK1	YDR454C	YDR454C_mRNA	protein_coding	0	7	2	189	0	0	0	0	120	0	0	0	2	0	0	0	0	0	0	0	0	7	69
GUP1	YGL084C	YGL084C_mRNA	protein_coding	0	15	13	295	0	0	0	0	163	0	0	0	13	0	0	0	0	0	0	0	0	15	132
GUP2	YPL189W	YPL189W_mRNA	protein_coding	1	16	27	302	0	0	0	0	154	1	0	0	27	0	0	0	0	0	0	0	0	16	148
GUS1	YGL245W	YGL245W_mRNA	protein_coding	0	26	7	203	0	0	0	0	101	0	0	0	7	0	0	0	0	0	0	0	0	26	102
GUT1	YHL032C	YHL032C_mRNA	protein_coding	0	27	19	291	0	0	0	0	158	0	0	0	19	0	0	0	0	0	0	0	0	27	133
GUT2	YIL155C	YIL155C_mRNA	protein_coding	0	27	7	220	0	0	0	0	98	0	0	0	7	0	0	0	0	0	0	0	0	27	122
GVP36	YIL041W	YIL041W_mRNA	protein_coding	0	10	4	209	0	0	0	0	93	0	0	0	4	0	0	0	0	0	0	0	0	10	116
GWT1	YJL091C	YJL091C_mRNA	protein_coding	0	20	13	297	0	0	0	0	147	0	0	0	13	0	0	0	0	0	0	0	0	20	150
GYL1	YMR192W	YMR192W_mRNA	protein_coding	0	26	20	332	0	0	0	0	189	0	0	0	20	0	0	0	0	0	0	0	0	26	143
GYP1	YOR070C	YOR070C_mRNA	protein_coding	0	24	13	288	0	0	1	0	102	0	0	0	12	0	0	0	0	0	0	0	0	24	186
GYP5	YPL249C	YPL249C_mRNA	protein_coding	0	29	38	249	0	0	0	1	130	0	0	0	37	0	0	0	0	0	0	0	0	29	119
GYP6	YJL044C	YJL044C_mRNA	protein_coding	1	24	9	434	0	0	0	0	293	1	0	0	9	0	0	0	0	0	0	0	0	24	141
GYP7	YDL234C	YDL234C_mRNA	protein_coding	0	18	6	193	0	0	0	0	105	0	0	0	6	0	0	0	0	0	0	0	0	18	88
GYP8	YFL027C	YFL027C_mRNA	protein_coding	0	14	13	242	0	0	0	0	144	0	0	0	13	0	0	0	0	0	0	0	0	14	98
GZF3	YJL110C	YJL110C_mRNA	protein_coding	1	19	26	252	0	0	0	0	139	0	0	0	26	0	0	0	0	0	1	0	0	19	113
HAA1	YPR008W	YPR008W_mRNA	protein_coding	2	24	33	336	0	0	0	0	130	2	0	0	33	0	0	0	0	0	0	0	0	24	206
HAC1	YFL031W	YFL031W_mRNA	protein_coding	0	10	6	321	0	0	0	0	122	0	0	23	6	0	0	0	0	0	0	0	0	10	176
HAL1	YPR005C	YPR005C_mRNA	protein_coding	0	8	9	316	0	0	0	0	168	0	0	0	9	0	0	0	0	0	0	0	0	8	148
HAL5	YJL165C	YJL165C_mRNA	protein_coding	0	35	19	205	0	0	2	0	85	0	0	0	17	0	0	0	0	0	0	0	0	35	120
HAL9	YOL089C	YOL089C_mRNA	protein_coding	0	48	41	326	0	0	0	0	138	0	0	0	41	0	0	0	0	0	0	0	0	48	188
HAM1	YJR069C	YJR069C_mRNA	protein_coding	0	5	4	246	0	0	0	0	122	0	0	0	4	0	0	0	0	0	0	0	0	5	124
HAP1	YLR256W	YLR256W_mRNA	protein_coding	11	55	51	121	1	1	0	2	15	11	0	0	47	0	0	0	0	0	2	0	0	55	106
HAP2	YGL237C	YGL237C_mRNA	protein_coding	0	9	15	176	0	1	0	1	63	0	0	0	13	0	0	0	1	0	0	0	1	8	113
HAP3	YBL021C	YBL021C_mRNA	protein_coding	0	5	1	223	0	0	0	0	84	0	0	0	1	0	0	0	0	0	0	0	0	5	139
HAP4	YKL109W	YKL109W_mRNA	protein_coding	3	24	29	320	2	0	2	2	172	3	0	0	23	0	0	0	0	0	0	0	0	24	148
HAP5	YOR358W	YOR358W_mRNA	protein_coding	1	9	2	191	0	0	0	0	77	0	0	0	2	0	0	0	0	0	1	0	0	9	114
HAS1	YMR290C	YMR290C_mRNA	protein_coding	0	22	3	220	0	0	0	0	97	0	0	0	3	0	0	0	0	0	0	0	0	22	123
HAT1	YPL001W	YPL001W_mRNA	protein_coding	2	11	17	303	0	0	0	0	185	2	0	0	17	0	0	0	0	0	1	0	0	11	118
HAT2	YEL056W	YEL056W_mRNA	protein_coding	0	22	18	347	0	0	0	0	139	0	0	0	18	0	0	0	0	0	0	0	0	22	208
HBN1	YCL026C-B	YCL026C-B_mRNA	protein_coding	0	5	3	310	0	0	0	0	127	0	0	0	3	0	0	0	0	0	0	0	0	5	183
HBS1	YKR084C	YKR084C_mRNA	protein_coding	0	20	19	196	0	0	0	0	101	0	0	0	19	0	0	0	0	0	0	0	0	20	95
HBT1	YDL223C	YDL223C_mRNA	protein_coding	2	35	59	217	1	0	2	2	91	2	0	0	54	0	0	0	0	0	0	0	0	35	126
HCA4	YJL033W	YJL033W_mRNA	protein_coding	1	23	16	229	0	0	0	0	117	1	0	0	16	0	0	0	0	0	0	0	0	23	112
HCH1	YNL281W	YNL281W_mRNA	protein_coding	0	2	2	221	0	0	0	0	89	0	0	0	2	0	0	0	0	0	0	0	0	2	132
HCM1	YCR065W	YCR065W_mRNA	protein_coding	1	14	8	368	0	0	0	0	140	1	0	0	8	0	0	0	0	0	0	0	0	14	228
HCR1	YLR192C	YLR192C_mRNA	protein_coding	0	6	2	252	0	0	0	0	115	0	0	0	2	0	0	0	0	0	0	0	0	6	137
HCS1	YKL017C	YKL017C_mRNA	protein_coding	0	20	12	216	0	0	0	0	97	0	0	0	12	0	0	0	0	0	0	0	0	20	119
HDA1	YNL021W	YNL021W_mRNA	protein_coding	0	25	10	377	0	0	0	0	240	0	0	0	10	0	0	0	0	0	0	0	0	25	137
HDA2	YDR295C	YDR295C_mRNA	protein_coding	0	33	25	249	0	0	0	0	108	0	0	0	25	0	0	0	0	0	0	0	0	33	141
HDA3	YPR179C	YPR179C_mRNA	protein_coding	3	23	27	211	0	0	0	0	106	2	0	0	27	0	0	0	0	0	1	0	0	23	105
HED1	YDR014W-A	YDR014W-A_mRNA	protein_coding	0	5	12	274	0	0	0	0	134	0	0	0	12	0	0	0	0	0	0	0	0	5	140
HEF3	YNL014W	YNL014W_mRNA	protein_coding	1	26	13	268	0	0	0	0	68	0	0	0	13	0	0	0	0	0	1	0	0	26	200
HEH2	YDR458C	YDR458C_mRNA	protein_coding	0	8	24	215	0	0	0	0	88	0	0	0	24	0	0	0	0	0	0	0	0	8	127
HEK2	YBL032W	YBL032W_mRNA	protein_coding	1	12	12	294	0	0	0	0	167	0	0	0	12	0	0	0	0	0	1	0	0	12	127
HEL1	YKR017C	YKR017C_mRNA	protein_coding	0	13	6	280	0	0	0	0	147	0	0	0	6	0	0	0	0	0	0	0	0	13	133
HEL2	YDR266C	YDR266C_mRNA	protein_coding	0	17	19	238	0	0	0	0	113	0	0	0	19	0	0	0	0	0	0	0	0	17	125
HEM1	YDR232W	YDR232W_mRNA	protein_coding	0	19	12	243	0	0	0	2	120	0	0	0	10	0	0	0	0	0	0	0	0	19	123
HEM12	YDR047W	YDR047W_mRNA	protein_coding	1	10	7	242	0	0	0	0	123	1	0	0	7	0	0	0	0	0	0	0	0	10	119
HEM13	YDR044W	YDR044W_mRNA	protein_coding	0	5	1	312	0	0	0	0	123	0	0	0	1	0	0	0	0	0	0	0	0	5	189
HEM14	YER014W	YER014W_mRNA	protein_coding	0	19	24	279	0	0	0	0	154	0	0	0	24	0	0	0	0	0	0	0	0	19	125
HEM15	YOR176W	YOR176W_mRNA	protein_coding	0	11	2	258	0	0	0	0	170	0	0	0	2	0	0	0	0	0	0	0	0	11	88
HEM2	YGL040C	YGL040C_mRNA	protein_coding	0	9	2	299	0	0	0	0	103	0	0	0	2	0	0	0	0	0	0	0	0	9	196
HEM25	YDL119C	YDL119C_mRNA	protein_coding	0	6	4	289	0	0	0	0	148	0	0	0	4	0	0	0	0	0	0	0	0	6	141
HEM3	YDL205C	YDL205C_mRNA	protein_coding	0	8	3	263	0	0	0	0	114	0	0	0	3	0	0	0	0	0	0	0	0	8	149
HEM4	YOR278W	YOR278W_mRNA	protein_coding	0	3	5	165	0	0	0	0	94	0	0	0	5	0	0	0	0	0	0	0	0	3	71
HER1	YOR227W	YOR227W_mRNA	protein_coding	1	62	41	286	0	0	0	1	166	1	0	0	40	0	0	0	0	0	0	0	0	62	120
HER2	YMR293C	YMR293C_mRNA	protein_coding	0	23	11	253	0	0	0	0	113	0	0	0	11	0	0	0	0	0	0	0	0	23	140
HES1	YOR237W	YOR237W_mRNA	protein_coding	2	9	16	266	0	0	0	0	103	0	0	0	16	0	0	0	0	1	1	0	0	9	163
HFA1	YMR207C	YMR207C_mRNA	protein_coding	1	69	58	230	0	0	0	0	126	1	0	0	58	0	0	0	1	0	0	0	1	68	104
HFD1	YMR110C	YMR110C_mRNA	protein_coding	1	21	14	225	0	0	0	0	72	1	0	0	14	0	0	0	0	0	0	0	0	21	153
HFI1	YPL254W	YPL254W_mRNA	protein_coding	0	20	6	185	0	0	0	0	105	0	0	0	6	0	0	0	0	0	0	0	0	20	80
HFM1	YGL251C	YGL251C_mRNA	protein_coding	1	35	27	205	0	0	0	0	93	1	0	4	27	0	0	0	1	0	0	0	0	35	108
HGH1	YGR187C	YGR187C_mRNA	protein_coding	0	19	12	250	0	0	0	0	89	0	0	0	12	0	0	0	0	0	0	0	0	19	161
HHF1	YBR009C	YBR009C_mRNA	protein_coding	0	3	0	278	0	0	0	0	148	0	0	0	0	0	0	0	0	0	0	0	0	3	130
HHF2	YNL030W	YNL030W_mRNA	protein_coding	1	2	1	372	0	0	0	0	121	1	0	0	1	0	0	0	1	0	0	1	0	2	251
HHO1	YPL127C	YPL127C_mRNA	protein_coding	0	6	9	191	0	0	0	0	99	0	0	0	9	0	0	0	0	0	0	0	0	6	92
HHT1	YBR010W	YBR010W_mRNA	protein_coding	0	7	1	257	0	0	0	0	107	0	0	0	1	0	0	0	1	0	0	0	1	6	150
HHT2	YNL031C	YNL031C_mRNA	protein_coding	0	5	0	415	0	0	0	0	293	0	0	0	0	0	0	0	0	0	0	0	0	5	122
HHY1	YEL059W	YEL059W_mRNA	protein_coding	7	8	4	314	0	0	0	0	191	6	0	0	4	0	0	0	0	0	1	0	0	8	123
HIF1	YLL022C	YLL022C_mRNA	protein_coding	0	19	9	374	0	0	0	0	196	0	0	0	9	0	0	0	0	0	0	0	0	19	178
HIM1	YDR317W	YDR317W_mRNA	protein_coding	0	13	13	170	0	0	0	0	102	0	0	0	13	0	0	0	0	0	0	0	0	13	68
HIP1	YGR191W	YGR191W_mRNA	protein_coding	0	28	9	396	0	0	0	0	163	0	0	0	9	0	0	0	0	0	0	0	0	28	233
HIR1	YBL008W	YBL008W_mRNA	protein_coding	0	21	18	237	0	0	1	0	122	0	0	0	17	0	0	0	0	0	0	0	0	21	115
HIR2	YOR038C	YOR038C_mRNA	protein_coding	0	21	24	253	0	0	0	0	127	0	0	0	24	0	0	0	0	0	0	0	0	21	126
HIR3	YJR140C	YJR140C_mRNA	protein_coding	0	53	33	181	0	0	1	0	86	0	0	0	32	0	0	0	0	0	0	0	0	53	95
HIS1	YER055C	YER055C_mRNA	protein_coding	0	9	8	400	0	0	0	0	175	0	0	0	8	0	0	0	1	0	0	0	1	8	225
HIS2	YFR025C	YFR025C_mRNA	protein_coding	0	29	27	488	0	0	0	0	155	0	0	0	27	0	0	0	0	0	0	0	0	29	333
HIS3	YOR202W	YOR202W_mRNA	protein_coding	2	5	1	205	0	0	0	0	76	1	0	0	1	0	0	0	0	1	0	0	0	5	129
HIS4	YCL030C	YCL030C_mRNA	protein_coding	0	49	10	257	0	0	0	0	131	0	0	0	10	0	0	0	0	0	0	0	0	49	126
HIS5	YIL116W	YIL116W_mRNA	protein_coding	0	19	10	401	0	0	0	0	155	0	0	0	10	0	0	0	1	0	0	0	1	18	246
HIS6	YIL020C	YIL020C_mRNA	protein_coding	0	7	5	231	0	0	0	0	99	0	0	0	5	0	0	0	0	0	0	0	0	7	132
HIS7	YBR248C	YBR248C_mRNA	protein_coding	0	14	11	243	0	0	0	0	129	0	0	0	11	0	0	0	0	0	0	0	0	14	114
HIT1	YJR055W	YJR055W_mRNA	protein_coding	0	5	7	446	0	0	0	0	277	0	0	0	7	0	0	0	0	0	0	0	0	5	169
HKR1	YDR420W	YDR420W_mRNA	protein_coding	9	59	90	217	1	0	6	2	98	9	0	0	81	0	0	0	0	0	0	0	0	59	119
HLJ1	YMR161W	YMR161W_mRNA	protein_coding	0	7	3	210	0	0	0	0	78	0	0	0	3	0	0	0	0	0	0	0	0	7	132
HLR1	YDR528W	YDR528W_mRNA	protein_coding	0	19	21	333	0	0	0	0	129	0	0	0	21	0	0	0	0	0	0	0	0	19	204
HMF1	YER057C	YER057C_mRNA	protein_coding	0	3	3	335	0	0	0	0	225	0	0	0	3	0	0	0	0	0	0	0	0	3	110
HMG1	YML075C	YML075C_mRNA	protein_coding	2	32	29	257	0	0	0	0	114	2	0	0	29	0	0	0	0	0	0	0	0	32	143
HMG2	YLR450W	YLR450W_mRNA	protein_coding	1	29	17	218	0	0	0	0	76	0	0	0	17	0	0	0	0	0	1	0	0	29	142
HMI1	YOL095C	YOL095C_mRNA	protein_coding	0	20	19	289	0	0	0	0	122	0	0	0	19	0	0	0	0	0	0	0	0	20	167
HMLALPHA1	YCL066W	YCL066W_mRNA	protein_coding	0	3	2	353	0	0	0	0	168	0	0	0	2	0	0	0	0	0	0	0	0	3	185
HMLALPHA2	YCL067C	YCL067C_mRNA	protein_coding	0	0	0	375	0	0	0	0	225	0	0	0	0	0	0	0	0	0	0	0	0	0	150
HMO1	YDR174W	YDR174W_mRNA	protein_coding	0	7	5	247	0	0	0	0	122	0	0	0	5	0	0	0	0	0	0	0	0	7	125
HMRA1	YCR097W	YCR097W_mRNA	protein_coding	1	3	10	523	0	0	0	0	286	0	0	2	10	0	0	0	1	0	1	0	0	3	235
HMRA2	YCR096C	YCR096C_mRNA	protein_coding	0	0	0	492	0	0	0	0	240	0	0	0	0	0	0	0	0	0	0	0	0	0	252
HMS1	YOR032C	YOR032C_mRNA	protein_coding	1	16	30	354	0	0	0	0	192	0	0	0	30	0	0	0	0	0	1	0	0	16	162
HMS2	YJR147W	YJR147W_mRNA	protein_coding	1	10	30	290	0	0	0	0	136	1	0	0	30	0	0	0	0	0	0	0	0	10	154
HMT1	YBR034C	YBR034C_mRNA	protein_coding	0	12	3	293	0	0	0	0	162	0	0	0	3	0	0	0	0	0	0	0	0	12	131
HMX1	YLR205C	YLR205C_mRNA	protein_coding	2	16	10	260	0	2	0	1	115	2	0	0	7	0	0	0	0	0	0	0	0	16	145
HNM1	YGL077C	YGL077C_mRNA	protein_coding	0	13	7	256	0	0	0	0	119	0	0	0	7	0	0	0	0	0	0	0	0	13	137
HNT1	YDL125C	YDL125C_mRNA	protein_coding	1	6	3	326	0	0	0	0	103	0	0	3	3	0	0	0	0	1	0	0	0	6	220
HNT2	YDR305C	YDR305C_mRNA	protein_coding	0	7	5	224	0	0	0	0	68	0	0	3	5	0	0	0	0	0	0	0	0	7	153
HNT3	YOR258W	YOR258W_mRNA	protein_coding	0	3	10	185	0	0	0	0	94	0	0	0	10	0	0	0	0	0	0	0	0	3	91
HO	YDL227C	YDL227C_mRNA	protein_coding	3	16	17	234	0	0	1	0	121	2	0	0	16	0	0	0	0	0	1	0	0	16	113
HOC1	YJR075W	YJR075W_mRNA	protein_coding	0	18	12	240	0	0	0	0	126	0	0	0	12	0	0	0	0	0	0	0	0	18	114
HOF1	YMR032W	YMR032W_mRNA	protein_coding	1	22	29	251	0	0	0	0	104	0	0	0	29	0	0	0	0	0	1	0	0	22	147
HOG1	YLR113W	YLR113W_mRNA	protein_coding	2	13	8	326	0	0	0	0	205	2	0	0	8	0	0	0	0	0	0	0	0	13	121
HOL1	YNR055C	YNR055C_mRNA	protein_coding	0	13	11	375	0	0	0	0	252	0	0	0	11	0	0	0	0	0	0	0	0	13	123
HOM2	YDR158W	YDR158W_mRNA	protein_coding	0	11	4	192	0	0	0	0	83	0	0	0	4	0	0	0	0	0	0	0	0	11	109
HOM3	YER052C	YER052C_mRNA	protein_coding	0	7	7	289	0	0	0	0	119	0	0	0	7	0	0	0	1	0	0	0	1	6	170
HOM6	YJR139C	YJR139C_mRNA	protein_coding	0	6	4	176	0	0	0	0	86	0	0	0	4	0	0	0	0	0	0	0	0	6	90
HOP1	YIL072W	YIL072W_mRNA	protein_coding	0	17	14	217	0	0	0	0	99	0	0	0	14	0	0	0	0	0	0	0	0	17	118
HOP2	YGL033W	YGL033W_mRNA	protein_coding	0	13	6	326	0	0	0	0	144	0	0	6	6	0	0	0	1	0	0	0	0	12	177
HOR7	YMR251W-A	YMR251W-A_mRNA	protein_coding	0	0	1	270	0	0	0	0	87	0	0	0	1	0	0	0	0	0	0	0	0	0	183
HOS1	YPR068C	YPR068C_mRNA	protein_coding	0	9	10	311	0	0	0	0	120	0	0	0	10	0	0	0	0	0	0	0	0	9	191
HOS2	YGL194C	YGL194C_mRNA	protein_coding	0	20	6	308	0	0	0	0	143	0	0	0	6	0	0	0	1	0	0	0	1	19	165
HOS3	YPL116W	YPL116W_mRNA	protein_coding	0	14	13	234	0	0	0	0	111	0	0	0	13	0	0	0	0	0	0	0	0	14	123
HOS4	YIL112W	YIL112W_mRNA	protein_coding	1	33	50	272	2	1	0	0	101	1	0	0	47	0	0	0	0	0	0	0	0	33	171
HOT1	YMR172W	YMR172W_mRNA	protein_coding	0	15	45	496	1	0	1	0	353	0	0	0	43	0	0	0	0	0	0	0	0	15	143
HOT13	YKL084W	YKL084W_mRNA	protein_coding	0	4	3	243	0	0	0	0	104	0	0	0	3	0	0	0	0	0	0	0	0	4	139
HPA2	YPR193C	YPR193C_mRNA	protein_coding	0	4	13	363	0	0	0	0	161	0	0	0	13	0	0	0	0	0	0	0	0	4	202
HPA3	YEL066W	YEL066W_mRNA	protein_coding	2	8	6	512	0	0	0	0	132	1	0	0	6	0	0	0	0	0	1	0	0	8	380
HPC2	YBR215W	YBR215W_mRNA	protein_coding	1	12	14	204	0	0	0	0	77	1	0	4	14	0	0	0	0	0	0	0	0	12	123
HPF1	YOL155C	YOL155C_mRNA	protein_coding	32	225	211	972	6	25	9	6	796	31	0	0	165	0	0	0	0	0	3	0	0	225	176
HPM1	YIL110W	YIL110W_mRNA	protein_coding	1	9	14	235	0	0	0	0	99	1	0	0	14	0	0	0	1	0	0	1	0	9	136
HPR1	YDR138W	YDR138W_mRNA	protein_coding	1	20	17	145	0	0	0	0	65	1	0	0	17	0	0	0	0	0	0	0	0	20	80
HPT1	YDR399W	YDR399W_mRNA	protein_coding	0	7	3	199	0	0	0	0	100	0	0	0	3	0	0	0	0	0	0	0	0	7	99
HRB1	YNL004W	YNL004W_mRNA	protein_coding	0	7	4	182	0	0	0	0	116	0	0	8	4	0	0	0	1	0	0	0	0	6	59
HRD1	YOL013C	YOL013C_mRNA	protein_coding	0	31	24	598	0	0	1	0	386	0	0	0	23	0	0	0	0	0	0	0	0	31	212
HRD3	YLR207W	YLR207W_mRNA	protein_coding	0	29	25	263	0	3	0	0	86	0	0	0	22	0	0	0	0	0	0	0	0	29	177
HRI1	YLR301W	YLR301W_mRNA	protein_coding	0	7	9	277	0	0	0	0	172	0	0	0	9	0	0	0	0	0	0	0	0	7	105
HRK1	YOR267C	YOR267C_mRNA	protein_coding	8	35	37	217	3	2	1	10	117	8	0	0	21	0	0	0	0	0	0	0	0	35	100
HRP1	YOL123W	YOL123W_mRNA	protein_coding	1	88	20	603	0	0	1	0	431	1	0	0	19	0	0	0	0	0	1	0	0	88	172
HRQ1	YDR291W	YDR291W_mRNA	protein_coding	0	29	15	205	0	0	0	0	99	0	0	0	15	0	0	0	0	0	0	0	0	29	106
HRR25	YPL204W	YPL204W_mRNA	protein_coding	1	14	3	297	0	0	0	0	153	1	0	0	3	0	0	0	1	0	0	0	1	13	144
HRT1	YOL133W	YOL133W_mRNA	protein_coding	0	1	2	313	0	0	0	0	168	0	0	0	2	0	0	0	0	0	0	0	0	1	145
HRT3	YLR097C	YLR097C_mRNA	protein_coding	0	11	7	191	0	0	0	0	102	0	0	0	7	0	0	0	0	0	0	0	0	11	89
HSC82	YMR186W	YMR186W_mRNA	protein_coding	0	67	9	266	0	0	0	1	125	0	0	0	8	0	0	0	0	0	0	0	0	67	141
HSE1	YHL002W	YHL002W_mRNA	protein_coding	1	6	8	249	0	0	0	1	117	1	0	0	7	0	0	0	0	0	0	0	0	6	132
HSF1	YGL073W	YGL073W_mRNA	protein_coding	0	37	44	251	0	0	0	0	118	0	0	0	44	0	0	0	0	0	0	0	0	37	133
HSH155	YMR288W	YMR288W_mRNA	protein_coding	0	25	16	229	0	0	0	0	120	0	0	0	16	0	0	0	0	0	0	0	0	25	109
HSH49	YOR319W	YOR319W_mRNA	protein_coding	0	5	5	163	0	0	0	0	81	0	0	0	5	0	0	0	0	0	0	0	0	5	82
HSK3	YKL138C-A	YKL138C-A_mRNA	protein_coding	0	6	0	216	0	0	0	0	119	0	0	0	0	0	0	0	0	0	0	0	0	6	97
HSL1	YKL101W	YKL101W_mRNA	protein_coding	2	67	47	253	0	0	0	0	101	1	0	0	47	0	0	0	0	0	1	0	0	67	152
HSL7	YBR133C	YBR133C_mRNA	protein_coding	0	25	15	262	0	0	0	0	149	0	0	0	15	0	0	0	0	0	0	0	0	25	113
HSM3	YBR272C	YBR272C_mRNA	protein_coding	1	9	9	227	0	0	0	0	110	1	0	0	9	0	0	0	1	0	0	1	0	9	117
HSP10	YOR020C	YOR020C_mRNA	protein_coding	0	3	1	244	0	0	0	0	113	0	0	0	1	0	0	0	0	0	0	0	0	3	131
HSP104	YLL026W	YLL026W_mRNA	protein_coding	0	63	18	504	0	0	0	0	277	0	0	0	18	0	0	0	0	0	0	0	0	63	227
HSP12	YFL014W	YFL014W_mRNA	protein_coding	0	7	8	379	0	0	0	0	197	0	0	0	8	0	0	0	0	0	0	0	0	7	182
HSP150	YJL159W	YJL159W_mRNA	protein_coding	4	37	21	387	1	2	3	3	174	4	0	0	12	0	0	0	0	0	0	0	0	37	213
HSP26	YBR072W	YBR072W_mRNA	protein_coding	0	5	10	264	0	0	0	0	117	0	0	0	10	0	0	0	0	0	0	0	0	5	147
HSP30	YCR021C	YCR021C_mRNA	protein_coding	0	8	6	274	0	0	0	0	162	0	0	0	6	0	0	0	0	0	0	0	0	8	112
HSP31	YDR533C	YDR533C_mRNA	protein_coding	1	10	5	413	0	0	0	0	146	1	0	0	5	0	0	0	0	0	0	0	0	10	267
HSP32	YPL280W	YPL280W_mRNA	protein_coding	2	17	8	507	0	0	0	0	296	1	0	0	8	0	0	0	0	0	1	0	0	17	211
HSP33	YOR391C	YOR391C_mRNA	protein_coding	2	12	12	398	0	0	0	0	252	1	0	0	12	0	0	0	0	0	1	0	0	12	146
HSP42	YDR171W	YDR171W_mRNA	protein_coding	0	12	10	520	0	0	0	0	122	0	0	0	10	0	0	0	1	0	0	0	1	11	398
HSP60	YLR259C	YLR259C_mRNA	protein_coding	0	20	3	216	0	0	0	0	94	0	0	0	3	0	0	0	0	0	0	0	0	20	122
HSP78	YDR258C	YDR258C_mRNA	protein_coding	0	43	7	265	0	0	0	0	110	0	0	0	7	0	0	0	0	0	0	0	0	43	155
HSP82	YPL240C	YPL240C_mRNA	protein_coding	2	79	11	219	0	0	0	0	97	2	0	0	11	0	0	0	0	0	0	0	0	79	122
HST1	YOL068C	YOL068C_mRNA	protein_coding	0	18	6	286	0	0	1	0	137	0	0	0	5	0	0	0	0	0	0	0	0	18	149
HST2	YPL015C	YPL015C_mRNA	protein_coding	1	13	19	285	0	0	0	1	170	1	0	0	18	0	0	0	0	0	0	0	0	13	115
HST3	YOR025W	YOR025W_mRNA	protein_coding	0	27	10	218	0	0	0	0	119	0	0	0	10	0	0	0	0	0	0	0	0	27	99
HST4	YDR191W	YDR191W_mRNA	protein_coding	0	16	9	279	0	0	0	0	158	0	0	0	9	0	0	0	0	0	0	0	0	16	121
HSV2	YGR223C	YGR223C_mRNA	protein_coding	3	19	9	287	0	0	0	0	124	0	0	0	9	0	0	0	0	0	3	0	0	19	163
HSX1	tR(CCU)J	tR(CCU)J_tRNA	protein_coding	0	1	0	436	0	0	0	0	278	0	0	0	0	0	0	0	0	0	0	0	0	1	158
HTA1	YDR225W	YDR225W_mRNA	protein_coding	0	4	1	254	0	0	0	0	106	0	0	0	1	0	0	0	0	0	0	0	0	4	148
HTA2	YBL003C	YBL003C_mRNA	protein_coding	0	2	2	235	0	0	0	0	64	0	0	0	2	0	0	0	0	0	0	0	0	2	171
HTB1	YDR224C	YDR224C_mRNA	protein_coding	0	2	1	259	0	0	0	0	147	0	0	0	1	0	0	0	0	0	0	0	0	2	112
HTB2	YBL002W	YBL002W_mRNA	protein_coding	0	9	1	239	0	0	0	0	156	0	0	0	1	0	0	0	0	0	0	0	0	9	83
HTD2	YHR067W	YHR067W_mRNA	protein_coding	0	8	8	238	0	0	0	0	117	0	0	0	8	0	0	0	0	0	0	0	0	8	121
HTL1	YCR020W-B	YCR020W-B_mRNA	protein_coding	0	4	0	280	0	0	0	0	106	0	0	0	0	0	0	0	0	0	0	0	0	4	174
HTS1	YPR033C	YPR033C_mRNA	protein_coding	0	16	10	205	0	0	0	0	81	0	0	0	10	0	0	0	0	0	0	0	0	16	124
HTZ1	YOL012C	YOL012C_mRNA	protein_coding	0	6	0	530	0	0	0	0	331	0	0	0	0	0	0	0	1	0	0	0	1	5	199
HUA1	YGR268C	YGR268C_mRNA	protein_coding	0	6	3	230	0	0	0	0	110	0	0	0	3	0	0	0	0	0	0	0	0	6	120
HUA2	YOR284W	YOR284W_mRNA	protein_coding	1	4	12	187	0	0	0	0	95	0	0	0	12	0	0	0	0	0	1	0	0	4	92
HUB1	YNR032C-A	YNR032C-A_mRNA	protein_coding	0	2	2	209	0	0	0	0	85	0	0	0	2	0	0	0	0	0	0	0	0	2	124
HUG1	YML058W-A	YML058W-A_mRNA	protein_coding	0	5	1	257	0	0	0	0	149	0	0	0	1	0	0	0	0	0	0	0	0	5	108
HUL4	YJR036C	YJR036C_mRNA	protein_coding	0	35	25	254	0	0	0	0	118	0	0	0	25	0	0	0	0	0	0	0	0	35	136
HUL5	YGL141W	YGL141W_mRNA	protein_coding	0	36	25	168	0	1	0	0	89	0	0	0	24	0	0	0	0	0	0	0	0	36	79
HUR1	YGL168W	YGL168W_mRNA	protein_coding	0	2	3	244	0	0	0	0	126	0	0	0	3	0	0	0	0	0	0	0	0	2	118
HUT1	YPL244C	YPL244C_mRNA	protein_coding	0	21	9	196	0	0	0	0	115	0	0	0	9	0	0	0	0	0	0	0	0	21	81
HVG1	YER039C	YER039C_mRNA	protein_coding	3	8	13	399	0	0	0	0	247	2	0	0	13	0	0	0	0	0	1	0	0	8	152
HXK1	YFR053C	YFR053C_mRNA	protein_coding	0	22	9	479	0	0	0	0	123	0	0	0	9	0	0	0	0	0	0	0	0	22	356
HXK2	YGL253W	YGL253W_mRNA	protein_coding	0	14	3	487	0	0	0	0	82	0	0	0	3	0	0	0	0	0	0	0	0	14	405
HXT1	YHR094C	YHR094C_mRNA	protein_coding	7	46	16	337	0	0	0	0	218	7	0	0	16	0	0	0	0	0	0	0	0	46	119
HXT10	YFL011W	YFL011W_mRNA	protein_coding	3	35	21	351	0	0	0	0	152	3	0	0	21	0	0	0	0	0	1	0	0	35	199
HXT11	YOL156W	YOL156W_mRNA	protein_coding	3	212	51	1463	0	0	0	0	673	3	0	0	51	0	0	0	0	0	0	0	0	212	790
HXT13	YEL069C	YEL069C_mRNA	protein_coding	10	185	43	649	1	1	0	0	442	7	0	0	41	0	0	0	0	1	3	0	0	185	207
HXT14	YNL318C	YNL318C_mRNA	protein_coding	0	30	15	208	0	0	0	0	113	0	0	0	15	0	0	0	0	0	0	0	0	30	95
HXT15	YDL245C	YDL245C_mRNA	protein_coding	3	53	21	487	0	0	0	0	58	0	0	0	21	0	0	0	2	0	2	1	1	52	429
HXT16	YJR158W	YJR158W_mRNA	protein_coding	0	0	0	387	0	0	0	0	82	0	0	0	0	0	0	0	0	0	0	0	0	0	305
HXT17	YNR072W	YNR072W_mRNA	protein_coding	11	156	41	623	1	0	0	0	407	8	0	0	40	0	0	0	0	0	3	0	0	156	216
HXT2	YMR011W	YMR011W_mRNA	protein_coding	0	15	11	248	0	0	0	0	125	0	0	0	11	0	0	0	0	0	0	0	0	15	123
HXT3	YDR345C	YDR345C_mRNA	protein_coding	8	76	30	390	0	1	0	0	246	8	0	0	29	0	0	0	0	0	0	0	0	76	144
HXT4	YHR092C	YHR092C_mRNA	protein_coding	13	72	32	278	1	0	0	0	102	13	0	0	31	0	0	0	0	0	0	0	0	72	176
HXT5	YHR096C	YHR096C_mRNA	protein_coding	0	14	10	276	0	0	0	0	169	0	0	0	10	0	0	0	0	0	0	0	0	14	107
HXT6	YDR343C	YDR343C_mRNA	protein_coding	6	46	38	422	0	0	0	0	169	6	0	0	38	0	0	0	0	0	0	0	0	46	253
HXT7	YDR342C	YDR342C_mRNA	protein_coding	8	48	36	322	0	0	0	0	144	8	0	0	36	0	0	0	1	0	0	0	1	47	178
HXT8	YJL214W	YJL214W_mRNA	protein_coding	7	55	20	937	0	0	0	0	376	3	0	0	20	0	0	0	2	1	3	0	1	54	561
HXT9	YJL219W	YJL219W_mRNA	protein_coding	6	180	58	948	0	1	1	3	590	5	0	0	53	0	0	0	1	1	0	0	1	179	358
HYM1	YKL189W	YKL189W_mRNA	protein_coding	0	13	9	347	0	0	0	0	125	0	0	0	9	0	0	0	0	0	0	0	0	13	222
HYP2	YEL034W	YEL034W_mRNA	protein_coding	0	9	4	338	0	0	0	0	168	0	0	0	4	0	0	0	0	0	0	0	0	9	170
HYR1	YIR037W	YIR037W_mRNA	protein_coding	0	6	0	388	0	0	0	0	261	0	0	0	0	0	0	0	0	0	0	0	0	6	127
IAH1	YOR126C	YOR126C_mRNA	protein_coding	0	4	3	193	0	0	0	0	83	0	0	0	3	0	0	0	0	0	0	0	0	4	110
IBA57	YJR122W	YJR122W_mRNA	protein_coding	0	22	20	271	0	0	0	0	120	0	0	0	20	0	0	0	0	0	0	0	0	22	151
IBD2	YNL164C	YNL164C_mRNA	protein_coding	0	10	6	184	0	0	0	0	100	0	0	0	6	0	0	0	0	0	0	0	0	10	84
ICE2	YIL090W	YIL090W_mRNA	protein_coding	0	14	8	333	0	0	0	0	184	0	0	0	8	0	0	0	0	0	0	0	0	14	149
ICL1	YER065C	YER065C_mRNA	protein_coding	0	19	7	280	0	0	0	0	126	0	0	0	7	0	0	0	0	0	0	0	0	19	154
ICL2	YPR006C	YPR006C_mRNA	protein_coding	0	20	22	343	0	0	0	0	126	0	0	0	22	0	0	0	0	0	0	0	0	20	217
ICP55	YER078C	YER078C_mRNA	protein_coding	0	14	9	297	0	0	0	0	168	0	0	0	9	0	0	0	0	0	0	0	0	14	129
ICS2	YBR157C	YBR157C_mRNA	protein_coding	1	7	13	224	0	0	0	0	101	1	0	0	13	0	0	0	0	0	0	0	0	7	123
ICS3	YJL077C	YJL077C_mRNA	protein_coding	4	8	12	371	0	0	0	0	232	4	0	0	12	0	0	0	0	0	0	0	0	8	139
ICT1	YLR099C	YLR099C_mRNA	protein_coding	0	20	8	199	0	0	0	0	84	0	0	0	8	0	0	0	0	0	0	0	0	20	115
ICY1	YMR195W	YMR195W_mRNA	protein_coding	1	2	9	321	1	0	0	0	136	1	0	0	8	0	0	0	0	0	0	0	0	2	185
IDH1	YNL037C	YNL037C_mRNA	protein_coding	0	12	1	345	0	0	0	0	101	0	0	0	1	0	0	0	0	0	0	0	0	12	244
IDH2	YOR136W	YOR136W_mRNA	protein_coding	0	18	2	210	0	0	0	0	125	0	0	0	2	0	0	0	0	0	0	0	0	18	85
IDI1	YPL117C	YPL117C_mRNA	protein_coding	0	17	3	227	0	0	0	0	130	0	0	0	3	0	0	0	1	0	0	0	1	16	97
IDP1	YDL066W	YDL066W_mRNA	protein_coding	0	20	3	261	0	0	0	0	149	0	0	0	3	0	0	0	0	0	0	0	0	20	112
IDP2	YLR174W	YLR174W_mRNA	protein_coding	0	10	3	242	0	0	0	0	120	0	0	0	3	0	0	0	0	0	0	0	0	10	122
IDP3	YNL009W	YNL009W_mRNA	protein_coding	0	18	13	150	0	0	0	0	71	0	0	0	13	0	0	0	0	0	0	0	0	18	79
IDS2	YJL146W	YJL146W_mRNA	protein_coding	1	16	12	304	0	0	0	0	154	0	0	0	12	0	0	0	0	0	1	0	0	16	150
IES1	YFL013C	YFL013C_mRNA	protein_coding	0	22	17	427	0	0	0	0	206	0	0	0	17	0	0	0	0	0	0	0	0	22	221
IES2	YNL215W	YNL215W_mRNA	protein_coding	0	3	9	141	0	0	0	0	82	0	0	0	9	0	0	0	0	0	0	0	0	3	59
IES3	YLR052W	YLR052W_mRNA	protein_coding	0	15	8	292	0	0	0	0	150	0	0	0	8	0	0	0	0	0	0	0	0	15	142
IES4	YOR189W	YOR189W_mRNA	protein_coding	0	3	1	193	0	0	0	0	118	0	0	0	1	0	0	0	0	0	0	0	0	3	75
IES5	YER092W	YER092W_mRNA	protein_coding	1	3	2	215	0	0	0	0	129	0	0	0	2	0	0	0	0	0	1	0	0	3	86
IES6	YEL044W	YEL044W_mRNA	protein_coding	0	5	8	310	0	0	0	0	148	0	0	0	8	0	0	0	0	0	0	0	0	5	162
IFA38	YBR159W	YBR159W_mRNA	protein_coding	0	10	6	259	0	0	0	0	129	0	0	0	6	0	0	0	0	0	0	0	0	10	130
IFH1	YLR223C	YLR223C_mRNA	protein_coding	3	26	13	242	0	0	0	0	105	3	0	0	13	0	0	0	0	0	0	0	0	26	137
IFM1	YOL023W	YOL023W_mRNA	protein_coding	0	20	11	286	0	0	0	0	123	0	0	0	11	0	0	0	0	0	0	0	0	20	163
IGD1	YFR017C	YFR017C_mRNA	protein_coding	0	13	6	321	0	0	0	0	202	0	0	0	6	0	0	0	0	0	0	0	0	13	119
IGO1	YNL157W	YNL157W_mRNA	protein_coding	0	6	4	201	0	0	0	0	104	0	0	0	4	0	0	0	0	0	0	0	0	6	97
IGO2	YHR132W-A	YHR132W-A_mRNA	protein_coding	0	0	0	222	0	0	0	0	118	0	0	0	0	0	0	0	0	0	0	0	0	0	104
IKI1	YHR187W	YHR187W_mRNA	protein_coding	0	9	5	195	0	0	0	0	110	0	0	0	5	0	0	0	0	0	0	0	0	9	85
IKI3	YLR384C	YLR384C_mRNA	protein_coding	0	48	27	205	0	0	0	0	105	0	0	0	27	0	0	0	0	0	0	0	0	48	100
IKS1	YJL057C	YJL057C_mRNA	protein_coding	3	28	22	277	0	0	0	0	122	3	0	0	22	0	0	0	0	0	0	0	0	28	155
ILM1	YJR118C	YJR118C_mRNA	protein_coding	0	4	8	321	0	0	0	0	185	0	0	0	8	0	0	0	0	0	0	0	0	4	136
ILS1	YBL076C	YBL076C_mRNA	protein_coding	0	30	12	283	0	0	0	0	133	0	0	0	12	0	0	0	0	0	0	0	0	30	150
ILV1	YER086W	YER086W_mRNA	protein_coding	0	13	3	257	0	0	0	0	145	0	0	0	3	0	0	0	0	0	0	0	0	13	112
ILV2	YMR108W	YMR108W_mRNA	protein_coding	0	19	7	257	0	0	0	0	76	0	0	0	7	0	0	0	0	0	0	0	0	19	181
ILV3	YJR016C	YJR016C_mRNA	protein_coding	0	16	5	291	0	0	0	0	143	0	0	0	5	0	0	0	0	0	0	0	0	16	148
ILV5	YLR355C	YLR355C_mRNA	protein_coding	0	5	3	183	0	0	0	0	109	0	0	0	3	0	0	0	0	0	0	0	0	5	74
ILV6	YCL009C	YCL009C_mRNA	protein_coding	0	29	8	504	0	0	0	0	116	0	0	0	8	0	0	0	0	0	0	0	0	29	388
IMA1	YGR287C	YGR287C_mRNA	protein_coding	34	205	68	600	1	3	0	3	311	30	0	0	64	0	0	0	0	0	5	0	0	205	289
IMA2	YOL157C	YOL157C_mRNA	protein_coding	9	232	63	1397	0	0	1	1	597	8	0	0	61	0	0	0	0	1	2	0	0	232	800
IMA3	YIL172C	YIL172C_mRNA	protein_coding	0	24	8	696	0	0	0	0	91	0	0	0	8	0	0	0	0	0	0	0	0	24	605
IMA4	YJL221C	YJL221C_mRNA	protein_coding	0	34	8	840	0	0	0	0	164	0	0	0	8	0	0	0	0	0	0	0	0	34	676
IMA5	YJL216C	YJL216C_mRNA	protein_coding	12	149	67	907	0	0	0	0	652	8	0	0	67	0	0	0	0	0	4	0	0	149	255
IMD1	YAR073W	YAR073W_mRNA	protein_coding	4	24	23	626	0	0	1	0	118	3	0	0	22	0	0	0	0	0	1	0	0	24	508
IMD2	YHR216W	YHR216W_mRNA	protein_coding	5	59	30	749	0	0	0	0	505	4	0	0	30	0	0	0	0	0	1	0	0	59	244
IMD3	YLR432W	YLR432W_mRNA	protein_coding	0	33	11	240	0	0	0	0	129	0	0	0	11	0	0	0	0	0	0	0	0	33	111
IMD4	YML056C	YML056C_mRNA	protein_coding	1	39	12	323	0	0	0	0	144	0	0	11	12	0	0	0	0	0	1	0	0	39	168
IME1	YJR094C	YJR094C_mRNA	protein_coding	1	14	23	373	0	1	0	0	137	0	0	0	22	0	0	0	0	0	1	0	0	14	236
IME2	YJL106W	YJL106W_mRNA	protein_coding	0	18	19	248	0	0	0	0	107	0	0	0	19	0	0	0	0	0	0	0	0	18	141
IME4	YGL192W	YGL192W_mRNA	protein_coding	2	29	24	295	0	0	0	0	154	0	0	0	24	0	0	0	0	0	2	0	0	29	141
IMG1	YCR046C	YCR046C_mRNA	protein_coding	0	3	5	294	0	0	0	0	157	0	0	0	5	0	0	0	0	0	0	0	0	3	137
IMG2	YCR071C	YCR071C_mRNA	protein_coding	0	5	1	246	0	0	0	0	125	0	0	0	1	0	0	0	0	0	0	0	0	5	121
IMH1	YLR309C	YLR309C_mRNA	protein_coding	1	29	26	206	0	0	0	0	131	1	0	0	26	0	0	0	0	0	0	0	0	29	75
IML1	YJR138W	YJR138W_mRNA	protein_coding	0	53	29	177	0	0	0	0	83	0	0	0	29	0	0	0	0	0	0	0	0	53	94
IML2	YJL082W	YJL082W_mRNA	protein_coding	0	43	9	279	0	0	0	0	149	0	0	0	9	0	0	0	0	0	0	0	0	43	130
IML3	YBR107C	YBR107C_mRNA	protein_coding	0	14	16	282	0	0	0	0	132	0	0	0	16	0	0	0	0	0	0	0	0	14	150
IMO32	YGR031W	YGR031W_mRNA	protein_coding	1	8	12	253	0	0	0	0	104	0	0	0	12	0	0	0	0	1	0	0	0	8	149
IMP1	YMR150C	YMR150C_mRNA	protein_coding	0	4	3	288	0	0	0	0	109	0	0	0	3	0	0	0	0	0	0	0	0	4	179
IMP2	YMR035W	YMR035W_mRNA	protein_coding	0	5	6	233	0	0	0	0	123	0	0	0	6	0	0	0	0	0	0	0	0	5	110
IMP3	YHR148W	YHR148W_mRNA	protein_coding	0	4	1	326	0	0	0	0	114	0	0	0	1	0	0	0	0	0	0	0	0	4	212
IMP4	YNL075W	YNL075W_mRNA	protein_coding	0	7	5	286	0	0	0	0	157	0	0	0	5	0	0	0	0	0	0	0	0	7	129
IMT1	tM(CAU)O1	tM(CAU)O1_tRNA	protein_coding	0	0	1	330	0	0	0	0	127	0	0	0	1	0	0	0	0	0	0	0	0	0	203
IMT2	tM(CAU)P	tM(CAU)P_tRNA	protein_coding	0	0	1	231	0	0	0	0	115	0	0	0	1	0	0	0	0	0	0	0	0	0	116
IMT3	tM(CAU)J3	tM(CAU)J3_tRNA	protein_coding	0	0	0	290	0	0	0	0	139	0	0	0	0	0	0	0	0	0	0	0	0	0	151
IMT4	tM(CAU)E	tM(CAU)E_tRNA	protein_coding	0	1	1	289	0	0	0	0	133	0	0	0	1	0	0	0	0	0	0	0	0	1	156
INA1	YLR413W	YLR413W_mRNA	protein_coding	0	30	32	262	1	0	0	0	113	0	0	0	31	0	0	0	0	0	0	0	0	30	149
INH1	YDL181W	YDL181W_mRNA	protein_coding	0	4	0	224	0	0	0	0	102	0	0	0	0	0	0	0	0	0	0	0	0	4	122
INM1	YHR046C	YHR046C_mRNA	protein_coding	0	6	6	285	0	0	0	0	168	0	0	0	6	0	0	0	0	0	0	0	0	6	117
INM2	YDR287W	YDR287W_mRNA	protein_coding	0	14	9	175	0	0	0	0	83	0	0	0	9	0	0	0	0	0	0	0	0	14	92
INN1	YNL152W	YNL152W_mRNA	protein_coding	0	10	14	265	0	0	0	1	161	0	0	0	13	0	0	0	0	0	0	0	0	10	104
INO1	YJL153C	YJL153C_mRNA	protein_coding	0	34	13	319	0	0	0	0	165	0	0	0	13	0	0	0	0	0	0	0	0	34	154
INO2	YDR123C	YDR123C_mRNA	protein_coding	0	15	13	293	1	0	0	0	128	0	0	0	12	0	0	0	0	0	0	0	0	15	165
INO4	YOL108C	YOL108C_mRNA	protein_coding	0	4	3	501	0	0	0	0	230	0	0	0	3	0	0	0	0	0	0	0	0	4	271
INO80	YGL150C	YGL150C_mRNA	protein_coding	3	74	50	250	1	2	6	4	139	2	0	0	37	0	0	0	0	0	1	0	0	74	111
INP1	YMR204C	YMR204C_mRNA	protein_coding	0	16	12	250	0	1	0	0	134	0	0	0	11	0	0	0	0	0	0	0	0	16	116
INP2	YMR163C	YMR163C_mRNA	protein_coding	1	22	29	330	0	0	0	0	74	0	0	0	29	0	0	0	0	0	1	0	0	22	256
INP51	YIL002C	YIL002C_mRNA	protein_coding	0	20	9	234	0	0	0	0	110	0	0	0	9	0	0	0	0	0	0	0	0	20	124
INP52	YNL106C	YNL106C_mRNA	protein_coding	0	52	37	300	0	0	0	0	141	0	0	0	37	0	0	0	1	0	0	0	1	51	159
INP53	YOR109W	YOR109W_mRNA	protein_coding	0	64	18	257	0	0	0	0	120	0	0	0	18	0	0	0	0	0	0	0	0	64	137
INP54	YOL065C	YOL065C_mRNA	protein_coding	0	12	18	271	0	0	0	0	133	0	0	0	18	0	0	0	0	0	0	0	0	12	138
IOC2	YLR095C	YLR095C_mRNA	protein_coding	2	27	36	215	0	6	1	1	112	1	0	0	28	0	0	0	0	0	1	0	0	27	103
IOC3	YFR013W	YFR013W_mRNA	protein_coding	0	32	21	259	0	0	0	0	103	0	0	0	21	0	0	0	0	0	0	0	0	32	156
IOC4	YMR044W	YMR044W_mRNA	protein_coding	0	22	20	317	0	2	1	0	177	0	0	0	17	0	0	0	0	0	0	0	0	22	140
IPA1	YJR141W	YJR141W_mRNA	protein_coding	0	7	10	211	0	0	0	0	115	0	0	0	10	0	0	0	0	0	0	0	0	7	96
IPI1	YHR085W	YHR085W_mRNA	protein_coding	0	12	7	183	0	0	0	0	94	0	0	0	7	0	0	0	0	0	0	0	0	12	89
IPI3	YNL182C	YNL182C_mRNA	protein_coding	0	27	12	343	0	0	0	0	119	0	0	0	12	0	0	0	0	0	0	0	0	27	224
IPK1	YDR315C	YDR315C_mRNA	protein_coding	0	5	18	211	0	0	0	0	154	0	0	0	18	0	0	0	0	0	0	0	0	5	57
IPL1	YPL209C	YPL209C_mRNA	protein_coding	0	14	4	218	0	0	0	0	87	0	0	0	4	0	0	0	0	0	0	0	0	14	131
IPP1	YBR011C	YBR011C_mRNA	protein_coding	0	6	4	233	0	0	0	0	139	0	0	0	4	0	0	0	0	0	0	0	0	6	94
IPT1	YDR072C	YDR072C_mRNA	protein_coding	0	26	30	354	0	1	0	0	140	0	0	0	29	0	0	0	0	0	0	0	0	26	214
IQG1	YPL242C	YPL242C_mRNA	protein_coding	0	43	30	296	0	0	0	0	113	0	0	0	30	0	0	0	0	0	0	0	0	43	183
IRA1	YBR140C	YBR140C_mRNA	protein_coding	1	143	99	221	0	0	0	0	97	0	0	0	99	0	0	0	0	0	1	0	0	143	124
IRA2	YOL081W	YOL081W_mRNA	protein_coding	2	139	114	290	0	0	0	1	124	1	0	0	113	0	0	0	1	0	1	0	1	138	166
IRC10	YOL015W	YOL015W_mRNA	protein_coding	0	51	53	541	0	0	0	0	319	0	0	0	53	0	0	0	0	0	0	0	0	51	222
IRC11	YOR013W	YOR013W_mRNA	protein_coding	2	5	8	212	0	0	0	0	93	2	0	0	8	0	0	0	0	0	0	0	0	5	119
IRC13	YOR235W	YOR235W_mRNA	protein_coding	4	8	12	255	0	0	0	0	123	3	0	0	12	0	0	0	0	0	1	0	0	8	132
IRC14	YOR135C	YOR135C_mRNA	protein_coding	0	4	1	194	0	0	0	0	84	0	0	0	1	0	0	0	0	0	0	0	0	4	110
IRC15	YPL017C	YPL017C_mRNA	protein_coding	0	18	22	262	0	0	0	0	101	0	0	0	22	0	0	0	0	0	0	0	0	18	161
IRC16	YPR038W	YPR038W_mRNA	protein_coding	1	3	3	243	0	0	0	0	118	0	0	0	3	0	0	0	0	1	0	0	0	3	125
IRC18	YJL037W	YJL037W_mRNA	protein_coding	0	4	8	376	0	0	0	0	192	0	0	0	8	0	0	0	0	0	0	0	0	4	184
IRC19	YLL033W	YLL033W_mRNA	protein_coding	0	9	7	233	0	0	0	0	125	0	0	0	7	0	0	0	0	0	0	0	0	9	108
IRC2	YDR112W	YDR112W_mRNA	protein_coding	0	2	6	270	0	0	0	0	164	0	0	0	6	0	0	0	0	0	0	0	0	2	106
IRC20	YLR247C	YLR247C_mRNA	protein_coding	0	35	46	197	0	0	0	0	88	0	0	0	46	0	0	0	0	0	0	0	0	35	109
IRC21	YMR073C	YMR073C_mRNA	protein_coding	0	2	8	293	0	0	0	0	161	0	0	0	8	0	0	0	0	0	0	0	0	2	132
[truncated: 5,075 more rows]

## Sheet: Supp.Table3
Gronchi et al., 2019 "Natural S. cerevisiae strain reveals peculiar genomic traits for starch-to-bioethanol production: the design of an amylolytic consolidated bioprocessing yeast"
Supplementary Table 3. CNV analysis of coding sequences among the S. cerevisiae strains considered in the study, S. cerevisiae S288C was used as reference. Only ORFs showing a CNV for at least one of the strains are reported.
ID	gene_name	gene_start	gene_end	CNV_type_L20	CNV_level_L20	CNV_type_AWRI796	CNV_level_AWRI796	CNV_type_BM45	CNV_level_BM45	CNV_type_EC1118	CNV_level_EC1118	CNV_type_ICVD254	CNV_level_ICVD254	CNV_type_JCY254	CNV_level_JCY254	CNV_type_QA23	CNV_level_QA23	CNV_type_VL1	CNV_level_VL1	CNV_type_WLP705	CNV_level_WLP705	CNV_type_CLIB382	CNV_level_CLIB382	CNV_type_L328	CNV_level_L328	CNV_type_WLP001	CNV_level_WLP001	CNV_type_WLP800	CNV_level_WLP800	CNV_type_WY1084	CNV_level_WY1084	CNV_type_BG1	CNV_level_BG1	CNV_type_CAT-1	CNV_level_CAT-1	CNV_type_CBS7959	CNV_level_CBS7959	CNV_type_CBS7960	CNV_level_CBS7960	CNV_type_CBS7961	CNV_level_CBS7961	CNV_type_CBS7962	CNV_level_CBS7962	CNV_type_CBS7963	CNV_level_CBS7963	CNV_type_CBS7964	CNV_level_CBS7964	CNV_type_Ethanol_Red	CNV_level_Ethanol_Red
YAL064C-A	-	13363	13743	deletion	0.061	deletion	0.0577	deletion	0.011	deletion	0.0114	deletion	0.004	deletion	0.0089	deletion	0.025	deletion	0.0048	deletion	0.0715	deletion	0.0227	deletion	0.4438	deletion	0.0814	deletion	0.0464	deletion	0.0516	deletion	0.0222	deletion	0.2928			deletion	0.0563	deletion	0.0121	deletion	0.0199	deletion	0.0197	deletion	0.0198
YAL064W	-	21566	21850	deletion	0.061	deletion	0.0577	deletion	0.011	deletion	0.0114	deletion	0.004	deletion	0.0089	deletion	0.025	deletion	0.0048	deletion	0.0715	deletion	0.0227	deletion	0.4438	deletion	0.0814	deletion	0.0464	deletion	0.0516	deletion	0.0222	deletion	0.2928			deletion	0.0563	deletion	0.0121	deletion	0.0199	deletion	0.0197	deletion	0.0198	deletion	0.0681
YAL063C-A	-	22395	22685	deletion	0.061	deletion	0.0577	deletion	0.011	deletion	0.0114	deletion	0.004	deletion	0.0089	deletion	0.025	deletion	0.0048	deletion	0.0715	deletion	0.0227			deletion	0.0814	deletion	0.0464	deletion	0.0516	deletion	0.0222	deletion	0.2928			deletion	0.0563			deletion	0.0199	deletion	0.0197	deletion	0.0198	deletion	0.0681
YAL034C-B	-	79489	79842	duplication	1.4752					duplication	1.2755							duplication	1.3565																	duplication	1.9048							duplication	1.2751
YAL034W-A	MTW1	79718	80587	duplication	1.4752					duplication	1.2755							duplication	1.3565																	duplication	1.9048							duplication	1.2751
YAL034C	FUN19	80710	81951	duplication	1.4752					duplication	1.2755							duplication	1.3565																	duplication	1.9048							duplication	1.2751
YAL033W	POP5	82706	83227	duplication	1.4752					duplication	1.2755							duplication	1.3565																	duplication	1.9048							duplication	1.2751
YAL032C	PRP45	83335	84474	duplication	1.4752					duplication	1.2755							duplication	1.3565																	duplication	1.9048							duplication	1.2751
YAL031W-A	-	84669	84977	duplication	1.4752					duplication	1.2755							duplication	1.3565																	duplication	1.9048							duplication	1.2751
YAL031C	GIP4	84749	87031	duplication	1.4752					duplication	1.2755							duplication	1.3565																	duplication	1.9048							duplication	1.2751
YAL030W	SNC1	87286	87752	duplication	1.4752					duplication	1.2755							duplication	1.3565																	duplication	1.9048							duplication	1.2751
YAL029C	MYO4	87855	92270	duplication	1.4752					duplication	1.2755							duplication	1.3565																	duplication	1.9048							duplication	1.2751
YAL028W	FRT2	92900	94486	duplication	1.4752					duplication	1.2755							duplication	1.3565																	duplication	1.9048							duplication	1.2751
YAL027W	SAW1	94687	95472	duplication	1.4752					duplication	1.2755							duplication	1.3565																	duplication	1.9048							duplication	1.2751
YAL026C-A	-	95386	95823	duplication	1.4752					duplication	1.2755							duplication	1.3565																	duplication	1.9048							duplication	1.2751
YAL026C	DRS2	95630	99697	duplication	1.4752					duplication	1.2755							duplication	1.3565																	duplication	1.9048							duplication	1.2751
YAL025C	MAK16	100225	101145	duplication	1.4752					duplication	1.2755							duplication	1.3565																	duplication	1.9048							duplication	1.2751
YAL024C	LTE1	101565	105872	duplication	1.4752					duplication	1.2755							duplication	1.3565																	duplication	1.9048							duplication	1.2751
YAL023C	PMT2	106272	108551	duplication	1.4752					duplication	1.2755							duplication	1.3565																	duplication	1.9048							duplication	1.2751
YAL022C	FUN26	108877	110430	duplication	1.4752					duplication	1.2755							duplication	1.3565																	duplication	1.9048							duplication	1.2751
YAL021C	CCR4	110846	113359							duplication	1.2755							duplication	1.3565																	duplication	1.9048							duplication	1.2751
YAL020C	ATS1	113614	114615	duplication	1.5366					duplication	1.2755							duplication	1.3565																	duplication	1.9048							duplication	1.2751
YAL019W-A	-	114250	114819	duplication	1.5366					duplication	1.2755							duplication	1.3565																	duplication	1.9048							duplication	1.2751
YAL019W	FUN30	114919	118314	duplication	1.5366					duplication	1.2755																									duplication	1.9048							duplication	1.2751
YAL018C	-	118564	119541	duplication	1.5366					duplication	1.2755																									duplication	1.9048							duplication	1.2751
YAL017W	PSK1	120225	124295	duplication	1.5366					duplication	1.2755							duplication	1.2874																	duplication	1.9048							duplication	1.2751
YAL016C-B	-	124307	124492	duplication	1.5366					duplication	1.2755							duplication	1.2874																	duplication	1.9048							duplication	1.2751
YAL016C-A	-	124755	125069	duplication	1.5366					duplication	1.2755							duplication	1.2874																	duplication	1.9048							duplication	1.2751
YAL016W	TPD3	124879	126786	duplication	1.5366					duplication	1.2755							duplication	1.2874																	duplication	1.9048							duplication	1.2751
YAL015C	NTG1	126903	128102	duplication	1.5366					duplication	1.2755							duplication	1.2874																	duplication	1.9048							duplication	1.2751
YAL014C	SYN8	128252	129019	duplication	1.5366					duplication	1.2755							duplication	1.2874																	duplication	1.9048							duplication	1.2751
YAL013W	DEP1	129270	130487	duplication	1.5366					duplication	1.2755							duplication	1.2874																	duplication	1.9048							duplication	1.2751
YAL012W	CYS3	130799	131983	duplication	1.5366					duplication	1.2755							duplication	1.2874																	duplication	1.9048							duplication	1.2751
YAL011W	SWC3	132199	134076	duplication	1.5366					duplication	1.2755							duplication	1.2874																	duplication	1.9048							duplication	1.2751
YAL010C	MDM10	134184	135665	duplication	1.5366					duplication	1.2755							duplication	1.2874																	duplication	1.9048							duplication	1.2751
YAL009W	SPO7	135854	136633	duplication	1.5366					duplication	1.2755							duplication	1.2874																	duplication	1.9048							duplication	1.2751
YAL008W	FUN14	136914	137510	duplication	1.5366					duplication	1.2755							duplication	1.2874																	duplication	1.9048							duplication	1.2751
YAL007C	ERP2	137698	138345	duplication	1.5366					duplication	1.2755							duplication	1.2874																	duplication	1.9048							duplication	1.2751
YAL005C	SSA1	139503	141431							duplication	1.2755
YAL004W	-	140760	141407							duplication	1.2755
YAL003W	EFB1	142174	143160	duplication	1.4257					duplication	1.2755																									duplication	2.0081							duplication	1.302
YAL002W	VPS8	143707	147531	duplication	1.4257					duplication	1.2755																									duplication	2.0081
YAL001C	TFC3	147594	151166	duplication	1.4257					duplication	1.2755																									duplication	2.0081
YAR002W	NUP60	152257	153876	duplication	1.4257					duplication	1.2755							duplication	1.2536																	duplication	2.0081							duplication	1.3222
YAR002C-A	ERP1	154065	154724	duplication	1.4257					duplication	1.2755							duplication	1.2536																	duplication	2.0081							duplication	1.3222
YAR003W	SWD1	155005	156285	duplication	1.4257					duplication	1.2755							duplication	1.2536																	duplication	2.0081							duplication	1.3222
YAR007C	RFA1	156754	158619	duplication	1.4257					duplication	1.2755							duplication	1.2536																	duplication	2.0081							duplication	1.3222
YAR008W	SEN34	158966	159793	duplication	1.4257					duplication	1.2755							duplication	1.2536																	duplication	2.0081							duplication	1.3222
YAR009C	-	160597	164187	deletion	0.1067	deletion	0.1318	deletion	0.0656	deletion	0.1683	deletion	0.0889	deletion	0.0794			deletion	0.1684	deletion	0.2852					deletion	0.506	deletion	0.2317	deletion	0.2326											deletion	0.3624
YAR010C	-	164544	165866			deletion	0.1318	deletion	0.0656	deletion	0.1683							deletion	0.1684	deletion	0.2852	deletion	0.1552	duplication	1.9462	deletion	0.506	deletion	0.2317					deletion	0.5435	deletion	0.4501	deletion	0.4204			deletion	0.3624	deletion	0.5215	deletion	0.478	deletion	0.128
YAR014C	BUD14	166742	168871	duplication	1.4464					duplication	1.3972							duplication	1.5133							deletion	0.506									duplication	1.9805							duplication	1.3391
YAR015W	ADE1	169375	170295	duplication	1.4464					duplication	1.3972															deletion	0.506									duplication	1.9805							duplication	1.3391
YAR018C	KIN3	170396	171703	duplication	1.4464					duplication	1.3972							duplication	1.3009							deletion	0.506									duplication	1.9805							duplication	1.3391
YAR019C	CDC15	172211	175135	duplication	1.4464					duplication	1.3972							duplication	1.3009							deletion	0.506									duplication	1.9805							duplication	1.3391
YAR019W-A	-	174998	175330	duplication	1.4464					duplication	1.3972							duplication	1.3009							deletion	0.506									duplication	1.9805							duplication	1.3391
YAR020C	PAU7	176856	177023	duplication	1.4464					duplication	1.3972							duplication	1.2677							deletion	0.506
YAR023C	-	179281	179820	duplication	1.4464					duplication	1.3972							duplication	1.2677							deletion	0.506									duplication	1.9902							duplication	1.3202
YAR047C	-	201467	201787	deletion	0.0709	deletion	0.4929	deletion	0.0745	deletion	0.1592	deletion	0.0817	deletion	0.0425	deletion	0.0083	deletion	0.0435	deletion	0.0445	deletion	0.0272			deletion	0.4001	deletion	0.0004	deletion	0.049	deletion	0.0175	deletion	0.0522	deletion	0.0226	deletion	0.0687			deletion	0.0451	deletion	0.0496	deletion	0.0729
YAR053W	-	208367	208663	deletion	0.0884	deletion	0.1126	deletion	0.1165	deletion	0.1882	deletion	0.0071	deletion	0.0537	deletion	0.4323	deletion	0.0528	deletion	0.3594	deletion	0.3269	deletion	0.5033	deletion	0.1399	deletion	0.055	deletion	0.1156	deletion	0.1527	deletion	0.3136	deletion	0.2357	deletion	0.3413	deletion	0.417	deletion	0.397	deletion	0.4519	deletion	0.1436	deletion	0.0915
YAR060C	-	217157	217492			deletion	0.4479	deletion	0.5784	deletion	0.1882	deletion	0.0071	deletion	0.0537	deletion	0.4323	deletion	0.0528	deletion	0.3594	deletion	0.3269	deletion	0.5033	deletion	0.1399	deletion	0.055	deletion	0.1156			deletion	0.3136	deletion	0.5668	deletion	0.3413	deletion	0.417	deletion	0.397	deletion	0.4519	deletion	0.1436	deletion	0.0915
YAR061W	-	218140	218343			deletion	0.4479	deletion	0.5784	deletion	0.1882	deletion	0.0071	deletion	0.0537	deletion	0.4323	deletion	0.0528	deletion	0.3594	deletion	0.3269	deletion	0.5033	deletion	0.1399	deletion	0.055	deletion	0.1156			deletion	0.3136	deletion	0.5668	deletion	0.3413	deletion	0.417	deletion	0.397	deletion	0.4519	deletion	0.1436	deletion	0.0915
YAR070C	-	224563	224862							deletion	0.4407															deletion	0.2828	deletion	0.055	deletion	0.2425							deletion	0.2967							deletion	0.3003
YAR071W	PHO11	225460	226863							deletion	0.4407					duplication	2.7886									deletion	0.2828	deletion	0.055	deletion	0.2425					duplication	1.8436	deletion	0.2967
YAR073W	IMD1	227742	228953	deletion	0.0313			deletion	0.1435	deletion	0.4407	deletion	0.1302			deletion	0.2225	deletion	0.0809	deletion	0.0774			deletion	0.3595	deletion	0.2828	deletion	0.055	deletion	0.2425	deletion	0.1242	deletion	0.2734			deletion	0.2967	deletion	0.083			deletion	0.1318			deletion	0.0337
YAR075W	-	228844	229317	deletion	0.0313			deletion	0.1435	deletion	0.4407	deletion	0.1302	deletion	0.0276	deletion	0.2225	deletion	0.0809	deletion	0.0774	deletion	0.0162	deletion	0.3595	deletion	0.2828	deletion	0.055	deletion	0.2425	deletion	0.1242	deletion	0.2734	deletion	0.1105	deletion	0.2967	deletion	0.083	deletion	0.1384	deletion	0.1318	deletion	0.0777	deletion	0.0337
YBL113C	-	280	2658	deletion	0.4084					deletion	0.5244
YBL113W-A	-	646	1128	deletion	0.4084	deletion	0.1594			deletion	0.5244
YBL112C	-	2582	2899	deletion	0.4084	deletion	0.2072	deletion	0.2867	deletion	0.5244	deletion	0.2284	deletion	0.2214							deletion	0.2581																	deletion	0.4004	deletion	0.3251			deletion	0.4647	deletion	0.0835
YBL111C	-	2907	5009							deletion	0.5244																													deletion	0.4004
YBL109W	-	5790	6125			deletion	0.2916			deletion	0.5244															deletion	0.1437	deletion	0.1642	deletion	0.1226
YBL108C-A	PAU9	7605	7733							duplication	1.4897			duplication	1.3328																													duplication	3.4189
YBL108W	-	8177	8482							duplication	1.4897			duplication	1.3328
YBL107W-A	-	9268	9372	duplication	1.4565					duplication	1.4897			duplication	1.3328																													duplication	1.2073
YBL107C	-	9961	10551	duplication	1.4565					duplication	1.4897			duplication	1.3328													duplication	1.3904															duplication	1.2073
YBL106C	SRO77	10847	13879	duplication	1.4565					duplication	1.4897			duplication	1.3328													duplication	1.3904															duplication	1.2073
YBL105C	PKC1	14241	17696	duplication	1.4565					duplication	1.4897			duplication	1.3328													duplication	1.3904
YBL104C	-	18177	21293	duplication	1.4565					duplication	1.4897																	duplication	1.3904
YBL103C	RTG3	22076	23536	duplication	1.4565					duplication	1.4897																	duplication	1.3904
YBL102W	SFT2	24098	24745	duplication	1.4565					duplication	1.4897																	duplication	1.3904
YBL101C	ECM21	24946	28299	duplication	1.4565					duplication	1.4897
YBL100W-C	-	28427	28546	duplication	1.4565					duplication	1.4897							deletion	0.541
YBL022C	PIM1	177874	181275							duplication	1.4874
YBL021C	HAP3	181660	182094							duplication	1.4874
YBL020W	RFT1	182401	184125							duplication	1.4874
YBL019W	APN2	184353	185915							duplication	1.4874
YBL018C	POP8	185998	186474							duplication	1.4874
YBL017C	PEP1	186844	191583							duplication	1.4874
YBL016W	FUS3	192451	193512							duplication	1.4874
YBL013W	FMT1	202056	203261							duplication	1.5324
YBL012C	-	203406	203807							duplication	1.5324
YBL011W	SCT1	203538	205817							duplication	1.5324
YBR012C	-	259147	259566							deletion	0.1861					deletion	0.5214
YBR012W-A	-	259869	261191	deletion	0.1996	deletion	0.1359	deletion	0.0052	deletion	0.1861					deletion	0.5214	deletion	0.2808	deletion	0.2628	deletion	0.2088			deletion	0.3982																					deletion	0.1754
YBR012W-B	-	259869	265140			deletion	0.1359			deletion	0.1861					deletion	0.5214
YBR054W	YRO2	343101	344135							duplication	1.2609
YBR055C	PRP6	344602	347301							duplication	1.2609
YBR056W	-	347879	349384							duplication	1.2609
YBR056W-A	-	351255	351455							duplication	1.2609
YBR056C-B	-	351293	351451							duplication	1.2609
YBR057C	MUM2	352193	353293							duplication	1.2609
YBR058C	UBP14	353672	356017							duplication	1.2609
YBR058C-A	TSC3	356324	356566							duplication	1.2609
YBR059C	AKL1	356861	360187							duplication	1.2609
YBR060C	ORC2	360652	362514							duplication	1.2609
YBR061C	TRM7	364787	365719							duplication	1.2609
YBR062C	-	365976	366600							duplication	1.2609
YBR069C	TAT1	376574	378433							duplication	1.3997					duplication	1.2811
YBR070C	ALG14	379221	379934							duplication	1.3997					duplication	1.2811
YBR071W	-	380411	381046							duplication	1.3997					duplication	1.2811
YBR072W	HSP26	382030	382674							duplication	1.3997					duplication	1.2811
YBR072C-A	-	382860	383021							duplication	1.3997
YBR073W	RDH54	383112	385988							duplication	1.3997
YBR116C	-	474199	474726							duplication	1.4705					duplication	1.3443
YBR117C	TKL2	474392	476437							duplication	1.4705					duplication	1.3443
YBR173C	UMP1	581726	582172							duplication	1.2593
YBR174C	-	582338	582652							duplication	1.2593
YBR175W	SWD3	582408	583355							duplication	1.2593
YBR176W	ECM31	583720	584658							duplication	1.2593
YBR177C	EHT1	584807	586162							duplication	1.2593
YBR178W	-	586071	586445							duplication	1.2593
YBR179C	FZO1	586547	589114							duplication	1.2593
YBR180W	DTR1	589741	591459							duplication	1.2593
YBR181C	RPS6B	591712	592774							duplication	1.2593
YBR182C	SMP1	593506	594864							duplication	1.2593
YBR182C-A	-	595361	595555							duplication	1.2593
YBR183W	YPC1	596115	597065							duplication	1.2593
YBR184W	-	597363	598934							duplication	1.2593
YBR185C	MBA1	599123	599959							duplication	1.2593
YBR186W	PCH2	600553	602360							duplication	1.2593
YBR187W	GDT1	602634	603476							duplication	1.2593
YBR188C	NTC20	603685	604107							duplication	1.2593
YBR189W	RPS9B	604508	605508							duplication	1.2593
YBR190W	-	605966	606277							duplication	1.2593
YBR191W	RPL21A	606270	607140							duplication	1.2593
YBR191W-A	-	607149	607223							duplication	1.2593
YBR192W	RIM2	607652	608785							duplication	1.2593
YBR193C	MED8	609082	609753							duplication	1.2593
YBR194W	AIM4	610038	610409							duplication	1.2593
YBR195C	MSI1	610614	611882							duplication	1.2593
YBR196C	PGI1	612236	613900							duplication	1.2593					duplication	1.3908
YBR196C-A	-	614024	614173							duplication	1.2593					duplication	1.3908
YBR196C-B	-	614526	614630							duplication	1.2593					duplication	1.3908
YBR197C	-	615203	615856							duplication	1.2593					duplication	1.3908
YBR198C	TAF5	616127	618523							duplication	1.2593					duplication	1.3908
YBR199W	KTR4	618909	620303							duplication	1.2593
YBR200W	BEM1	620872	622527							duplication	1.2593
YBR200W-A	-	622983	623147							duplication	1.2593
YBR201W	DER1	623576	624211							duplication	1.2593
YBR201C-A	-	624493	624696							duplication	1.2593
YBR202W	MCM7	625772	628309							duplication	1.2593
YBR203W	COS111	629168	631942							duplication	1.2593
YBR204C	-	632254	633381							duplication	1.2593
YBR205W	KTR3	633622	634836							duplication	1.2593					duplication	1.2754
YBR206W	-	634601	634924							duplication	1.2593					duplication	1.2754
YBR207W	FTH1	635146	636543							duplication	1.2593					duplication	1.2754
YBR208C	DUR1%2C2	636703	642210							duplication	1.2593					duplication	1.2754
YBR209W	-	642583	642900							duplication	1.2593
YBR210W	ERV15	645550	645978							duplication	1.2593									deletion	0.4957
YBR211C	AME1	646158	647132							duplication	1.2593									deletion	0.4957
YBR212W	NGR1	647886	649904							duplication	1.2593									deletion	0.4957
YBR213W	MET8	650368	651192							duplication	1.2593									deletion	0.4957
YBR214W	SDS24	651415	652998							duplication	1.2593									deletion	0.4957
YBR215W	HPC2	653356	655317							duplication	1.2593									deletion	0.4957
YBR216C	YBP1	655576	657600							duplication	1.2593									deletion	0.4957					duplication	1.2984
YBR217W	ATG12	657832	658392							duplication	1.2593									deletion	0.4957					duplication	1.2984
YBR218C	PYC2	658707	662249							duplication	1.2593									deletion	0.4957					duplication	1.2984
YBR219C	-	662499	663303							duplication	1.2593									deletion	0.4957					duplication	1.2984
YBR220C	-	662995	664677							duplication	1.2593									deletion	0.4957					duplication	1.2984
YBR221C	PDB1	665153	666253							duplication	1.2593									deletion	0.4957					duplication	1.2984
YBR221W-A	-	666538	666642							duplication	1.2593									deletion	0.4957					duplication	1.2984
YBR222C	PCS60	666720	668351							duplication	1.2593									deletion	0.4957					duplication	1.2984
YBR223C	TDP1	668663	670297							duplication	1.2593									deletion	0.4957					duplication	1.2984
YBR223W-A	-	668721	668840							duplication	1.2593									deletion	0.4957					duplication	1.2984
YBR224W	-	670125	670640							duplication	1.2593									deletion	0.4957					duplication	1.2984
YBR225W	-	670627	673329							duplication	1.2593									deletion	0.4957					duplication	1.2984
YBR226C	-	673155	673565							duplication	1.2593									deletion	0.4957					duplication	1.2984
YBR227C	MCX1	673572	675134							duplication	1.2593									deletion	0.4957					duplication	1.2984
YBR228W	SLX1	675313	676227							duplication	1.2593									deletion	0.4957					duplication	1.2984
YBR229C	ROT2	676357	679221							duplication	1.2593									deletion	0.4957
YBR230C	OM14	679549	680050							duplication	1.2593									deletion	0.4957																					deletion	0.6815
YBR230W-A	-	680362	680562							duplication	1.2593									deletion	0.4957																					deletion	0.6815
YBR231C	SWC5	682179	683090							duplication	1.2593									deletion	0.4957					duplication	1.282
YBR232C	-	683373	683732							duplication	1.2593									deletion	0.4957					duplication	1.282
YBR233W	PBP2	683428	684669							duplication	1.2593									deletion	0.4957					duplication	1.282
YBR233W-A	DAD3	684977	685261							duplication	1.2593									deletion	0.4957					duplication	1.282															deletion	0.5786
YBR234C	ARC40	685438	686592							duplication	1.2593									deletion	0.4957					duplication	1.282
YBR235W	-	686901	690263							duplication	1.2593									deletion	0.4957					duplication	1.282
YBR236C	ABD1	690383	691693							duplication	1.2593									deletion	0.4957					duplication	1.282
YBR296C-A	-	800123	800242							duplication	1.7369									deletion	0.5107					duplication	1.3642
YBR297W	MAL33	800523	801929							duplication	1.7369
YBR298C	MAL31	802631	804475	duplication	2.4968	duplication	1.6452	duplication	1.9549	duplication	1.7369	duplication	3.0642	duplication	3.1742					duplication	2.7876	duplication	3.235	duplication	3.306	duplication	3.0213	duplication	4.5842	duplication	2.9325			duplication	1.7988			duplication	1.7667	duplication	2.4542	duplication	2.3153	duplication	1.9386			duplication	5.2269
YBR298C-A	-	805035	805256	duplication	2.4968	duplication	1.6452	duplication	1.9549	duplication	1.7369	duplication	3.0642	duplication	3.1742	duplication	2.8332					duplication	3.235	duplication	3.306	duplication	3.0213	duplication	4.5842	duplication	2.9325	duplication	1.8692	duplication	1.7988			duplication	1.7667			duplication	2.3153	duplication	1.9386			duplication	5.2269
YBR299W	MAL32	805351	807105	duplication	2.4968	duplication	1.6452			duplication	1.7369	duplication	3.0642	duplication	3.1742	duplication	2.8332			duplication	2.8684	duplication	3.235	duplication	3.306	duplication	3.0213	duplication	4.5842	duplication	2.9325	duplication	1.8692	duplication	1.7988							duplication	2.3153
YBR300C	-	808600	809097	duplication	2.4968	duplication	1.6452			duplication	1.7369	duplication	3.0642	duplication	3.1742					duplication	2.8684	duplication	3.235	duplication	3.306	duplication	3.0213	duplication	4.5842	duplication	2.9325			duplication	1.7988									duplication	1.3562
YBR301W	PAU24	809057	809419	duplication	2.4968	duplication	1.6452			duplication	1.7369	duplication	3.0642	duplication	3.1742					duplication	2.8684	duplication	3.235	duplication	3.306	duplication	3.0213	duplication	4.5842															duplication	1.3562
YBR302C	COS2	810340	811479							duplication	1.7369											deletion	0.4426																									deletion	0.2343
YCL076W	-	1392	2135	duplication	1.5079	duplication	1.2995	duplication	2.5713	duplication	2.6939					deletion	0.7381	duplication	2.5718							deletion	0.0484	deletion	0.0716	deletion	0.0426	duplication	2.3724	duplication	1.9451	duplication	1.8814	duplication	1.8927			duplication	2.3348	duplication	2.3461	duplication	1.9495
YCL075W	-	2126	2566	duplication	1.5079	duplication	1.2995	duplication	2.5713	duplication	2.6939					deletion	0.7381	duplication	2.5718							deletion	0.0484	deletion	0.0716	deletion	0.0426	duplication	2.3724	duplication	1.9451	duplication	1.8814	duplication	1.8927			duplication	2.3348	duplication	2.3461	duplication	1.9495
YCL074W	-	2824	3750	duplication	1.5079	duplication	1.2995	duplication	2.5713	duplication	2.6939					deletion	0.7381	duplication	2.5718							deletion	0.0484	deletion	0.0716	deletion	0.0426	duplication	2.3724	duplication	1.9451	duplication	1.8814	duplication	1.8927			duplication	2.3348	duplication	2.3461	duplication	1.9495
YCL073C	-	6479	8326	duplication	1.5079	duplication	1.2995			duplication	2.6939					deletion	0.7381	duplication	2.5718							deletion	0.0484	deletion	0.0716	deletion	0.0426	duplication	1.6366	duplication	1.9451	duplication	1.8814	duplication	1.8927					duplication	2.3461	duplication	1.9495
YCR028C	FEN2	170886	172424	duplication	1.3524					duplication	1.2994															duplication	1.3795
YCR028C-A	RIM1	172950	173440	duplication	1.3524					duplication	1.2994															duplication	1.3795
YCR030C	SYP1	173826	176438	duplication	1.3524					duplication	1.2994															duplication	1.3795
YCR031C	RPS14A	177500	178220	duplication	1.3524					duplication	1.2994															duplication	1.3795
YCR032W	BPH1	179520	186023	duplication	1.3524					duplication	1.2994															duplication	1.3795
YCR033W	SNT1	186489	190169	duplication	1.3524					duplication	1.2994															duplication	1.3795
YCR034W	FEN1	190592	191635	duplication	1.3524					duplication	1.2994															duplication	1.3795
YCR035C	RRP43	191834	193018	duplication	1.3524					duplication	1.2994															duplication	1.3795
YCR036W	RBK1	193297	194298	duplication	1.3524					duplication	1.2994															duplication	1.3795
YCR037C	PHO87	194414	197185	duplication	1.3524			duplication	1.362	duplication	1.2994
YCR038C	BUD5	197621	199549	duplication	1.3524					duplication	1.2994
MATALPHA	MATALPHA	198671	201177	duplication	1.3524					duplication	1.2994
YCR038W-A	-	199293	199418	duplication	1.3524			duplication	1.362	duplication	1.2994
YCR039C	MATALPHA2	199546	200178	duplication	1.3524					duplication	1.2994															deletion	0.2707			deletion	0.3342
YCR040W	MATALPHA1	200442	200969	duplication	1.3524					duplication	1.2994																	deletion	0.2919	deletion	0.3342					deletion	0.6038
YCR041W	-	200911	201243	duplication	1.3524					duplication	1.2994
YCR042C	TAF2	201174	205397	duplication	1.3524					duplication	1.2994
YCR043C	-	206261	206644	duplication	1.3524					duplication	1.2994															duplication	1.3327
YCR044C	PER1	206877	207950	duplication	1.3524					duplication	1.2994															duplication	1.3327
YCR045C	RRT12	208135	209610	duplication	1.3524					duplication	1.2994															duplication	1.3327
YCR045W-A	-	208751	209101	duplication	1.3524					duplication	1.2994															duplication	1.3327
YCR046C	IMG1	209914	210423	duplication	1.3524					duplication	1.2994															duplication	1.3327
YCR047C	BUD23	210718	211545	duplication	1.3524					duplication	1.2994															duplication	1.3327
YCR047W-A	-	211301	211507	duplication	1.3524					duplication	1.2994															duplication	1.3327
YCR049C	-	211871	212317	duplication	1.3524					duplication	1.2994															duplication	1.3327
YCR048W	ARE1	211929	213761	duplication	1.3524					duplication	1.2994															duplication	1.3327
YCR050C	-	213464	213772	duplication	1.3524					duplication	1.2994															duplication	1.3327
YCR051W	-	214071	214739	duplication	1.3524					duplication	1.2994															duplication	1.3327
YCR052W	RSC6	214994	216445	duplication	1.3524					duplication	1.2994															duplication	1.3327
YCR053W	THR4	216697	218241	duplication	1.3524					duplication	1.2994															duplication	1.3327
YCR054C	CTR86	218376	220067	duplication	1.3524					duplication	1.2994															duplication	1.3327
YCR057C	PWP2	220457	223228	duplication	1.3524					duplication	1.2994															duplication	1.3327
YCR059C	YIH1	223454	224230	duplication	1.3524					duplication	1.2994															duplication	1.3327					deletion	0.6476
YCR060W	TAH1	224399	224734	duplication	1.3524					duplication	1.2994															duplication	1.3327					deletion	0.6476									deletion	0.5254
YCR068W	ATG15	237214	238776	duplication	1.3524					duplication	1.2799															duplication	1.3327
YCR069W	CPR4	239055	240011	duplication	1.3524					duplication	1.2799													duplication	1.2745	duplication	1.3327
YCR071C	IMG2	240103	240543	duplication	1.3524					duplication	1.2799													duplication	1.2745	duplication	1.3327
YCR072C	RSA4	240805	242352	duplication	1.3524					duplication	1.2799													duplication	1.2745	duplication	1.3327
YCR073C	SSK22	242588	246583	duplication	1.3524					duplication	1.2799													duplication	1.2745	duplication	1.3327
YCR073W-A	SOL2	246963	247910	duplication	1.3524					duplication	1.2799													duplication	1.2745	duplication	1.3327
YCR075C	ERS1	248033	248815	duplication	1.3524					duplication	1.2799													duplication	1.2745	duplication	1.3327
YCR075W-A	-	248975	249202	duplication	1.3524					duplication	1.2799															duplication	1.3327
YCR076C	-	249293	250045	duplication	1.3524					duplication	1.2799															duplication	1.3327
YCR077C	PAT1	250238	252628	duplication	1.3524					duplication	1.2799															duplication	1.3327
YCR079W	PTC6	252845	254173	duplication	1.3524					duplication	1.2799															duplication	1.3327
YCR081W	SRB8	254371	258654	duplication	1.3524					duplication	1.2799															duplication	1.3327
YCR081C-A	-	258415	258651	duplication	1.3524					duplication	1.2799															duplication	1.3327
YCR082W	AHC2	258883	259269	duplication	1.3524					duplication	1.2799															duplication	1.3327
YCR083W	TRX3	259578	259961	duplication	1.3524					duplication	1.2799															duplication	1.3327
YCR084C	TUP1	260311	262452	duplication	1.3524					duplication	1.2799															duplication	1.3327
YCR085W	-	262916	263269	duplication	1.3524					duplication	1.2799															duplication	1.3327
YCR086W	CSM1	263392	263964	duplication	1.3524					duplication	1.2799															duplication	1.3327
YCR087W	-	263976	264491	duplication	1.3524					duplication	1.2799															duplication	1.3327
YCR087C-A	-	264006	264467	duplication	1.3524					duplication	1.2799															duplication	1.3327
YCR088W	ABP1	265068	266846	duplication	1.3524					duplication	1.2799															duplication	1.3327
YCR089W	FIG2	267434	272263	duplication	1.3524					duplication	1.2799
YCR090C	-	272315	272863	duplication	1.3524					duplication	1.2799							duplication	1.7015							duplication	1.451																					duplication	1.2724
YCR091W	KIN82	274404	276566	duplication	1.3524					duplication	1.2799															duplication	1.4674																					duplication	1.2724
YCR092C	MSH3	276764	279820	duplication	1.3524					duplication	1.2799															duplication	1.4674																					duplication	1.2724
YCR093W	CDC39	280117	286443	duplication	1.3524					duplication	1.2799															duplication	1.4674																					duplication	1.2724
YCR094W	CDC50	286762	287937	duplication	1.3524					duplication	1.2799							duplication	1.325							duplication	1.4674																					duplication	1.2724
YCR095C	OCA4	288170	289258	duplication	1.3524					duplication	1.2799							duplication	1.325							duplication	1.4674																					duplication	1.2724
YCR095W-A	-	289639	289797	duplication	1.3524					duplication	1.2799							duplication	1.325							duplication	1.4674																					duplication	1.2724
HMR	HMR	292388	295034	duplication	1.3524					duplication	1.2799					deletion	0.2613													deletion	0.078																	duplication	1.2724
YCR096C	HMRA2	293179	293538	duplication	1.3524					duplication	1.2799					deletion	0.2613													deletion	0.078																	duplication	1.2724
YCR097W	HMRA1	293835	294321	duplication	1.3524					duplication	1.2799					deletion	0.2613	duplication	1.5751											deletion	0.078													duplication	1.713			duplication	1.2724
YCR097W-A	-	294439	294705	duplication	1.3524					duplication	1.2799					deletion	0.2613	duplication	1.5751							deletion	0.0428			deletion	0.078													duplication	1.713			duplication	1.2724
YCR099C	-	300832	301299	duplication	1.3524					duplication	1.7805					deletion	0.2613	duplication	1.5751							deletion	0.0428			deletion	0.078	duplication	1.8921											duplication	1.713	duplication	2.2689	duplication	1.2724
YCR100C	-	301271	302221	duplication	1.3524					duplication	1.7805					deletion	0.2613	duplication	1.5751	duplication	2.5515					deletion	0.0428			deletion	0.078	duplication	1.8921											duplication	1.713	duplication	2.2689	duplication	1.2724
YCR101C	-	302482	303030	duplication	1.3524					duplication	1.7805					deletion	0.2613	duplication	1.5751	duplication	2.5515					deletion	0.0428			deletion	0.078	duplication	1.8921											duplication	1.713	duplication	2.2689	duplication	1.2724
YCR102C	-	304361	305467	duplication	1.3524			duplication	1.9222	duplication	1.7805	duplication	2.1051	duplication	2.1573			duplication	1.5751	duplication	2.5515	duplication	3.2887			duplication	2.5518	duplication	4.1257	duplication	2.3148	duplication	1.8921	duplication	2.0756	duplication	2.7095	duplication	2.5575	duplication	1.644	duplication	2.1289	duplication	1.713	duplication	2.2689	deletion	0.1502
YCR102W-A	-	306735	306932	duplication	1.3524	duplication	2.6825	duplication	1.9222	duplication	1.7805	duplication	2.1051	duplication	2.1573			duplication	1.5751	duplication	2.5515	duplication	3.2887	duplication	2.2142	duplication	2.5518	duplication	4.1257	duplication	2.5781	duplication	1.8921	duplication	2.0756	duplication	2.7095	duplication	2.5575	duplication	1.8353	duplication	2.1289	duplication	1.713	duplication	2.2689
YCR104W	PAU3	307801	308175	duplication	2.9128			duplication	3.7183	duplication	1.7805									duplication	2.5515	deletion	0.1271			deletion	0.0273			deletion	0.0127	duplication	1.8921	duplication	2.0756			duplication	2.5575	duplication	1.8353			deletion	0.0536	duplication	2.2689
YCR105W	ADH7	309070	310155	duplication	2.9128			duplication	3.7183	duplication	1.7805	duplication	3.9206	duplication	3.8929			duplication	3.6182	duplication	2.5515	deletion	0.1271			deletion	0.0273	deletion	0.4906	deletion	0.0127	duplication	1.8921	duplication	2.0756			duplication	2.5575	duplication	1.8353			deletion	0.0536	duplication	2.2689
YCR106W	RDS1	310958	313456	duplication	2.9128			duplication	3.7183	duplication	1.7805	duplication	3.9206	duplication	3.8929			duplication	3.6182	duplication	2.5515	deletion	0.1271			deletion	0.0273	deletion	0.4906	deletion	0.0127	duplication	1.8921	duplication	2.0756			duplication	2.5575	duplication	1.8353			deletion	0.0536	duplication	2.2689
YCR107W	AAD3	313890	314981	duplication	2.9128			duplication	3.7183	duplication	1.7805	duplication	3.9206	duplication	3.8929			duplication	3.6182	duplication	2.5515	deletion	0.1271			deletion	0.0273	deletion	0.4906	deletion	0.0127			duplication	2.0756			duplication	2.5575	duplication	1.8353			deletion	0.0536	duplication	2.2689
YCR108C	-	315997	316188	duplication	2.9128			duplication	3.7183	duplication	1.7805	duplication	3.9206	duplication	3.8929			duplication	3.6182	duplication	2.5515	deletion	0.1271															duplication	2.5575							duplication	2.2689	deletion	0.3025
YDL248W	COS7	1802	2953	deletion	0.3329	deletion	0.3096	deletion	0.5556	deletion	0.3809					deletion	0.3921			deletion	0.5591					deletion	0.0466	deletion	0.0501	deletion	0.0632	deletion	0.0292	deletion	0.2887			deletion	0.4624							deletion	0.4292
YDL247W-A	-	3762	3836	deletion	0.3329	deletion	0.3096	deletion	0.5556	deletion	0.3809	deletion	0.5309	deletion	0.4709	deletion	0.3921	deletion	0.383	deletion	0.5591	deletion	0.1482	deletion	0.3084	deletion	0.0466	deletion	0.0501	deletion	0.0632	deletion	0.0292	deletion	0.2887	deletion	0.0259	deletion	0.4624							deletion	0.4292
YDL247W	MPH2	5985	7814	deletion	0.6579	deletion	0.3096	deletion	0.5556	deletion	0.3809	deletion	0.5309	deletion	0.5591	deletion	0.3921	deletion	0.5529	deletion	0.5591	deletion	0.1482			deletion	0.0466	deletion	0.0501	deletion	0.0632	deletion	0.0292	deletion	0.2887	deletion	0.0259	deletion	0.4624	deletion	0.5098	deletion	0.5029	deletion	0.567	deletion	0.4292	deletion	0.6246
YDL246C	SOR2	8683	9756	deletion	0.6579	deletion	0.3096	deletion	0.5556	deletion	0.3809	deletion	0.5309	deletion	0.5591	deletion	0.3921	deletion	0.5529	deletion	0.5591	deletion	0.1482			deletion	0.0466	deletion	0.0501	deletion	0.0632	deletion	0.0292	deletion	0.2887	deletion	0.0259	deletion	0.4624	deletion	0.5098	deletion	0.5029	deletion	0.567	deletion	0.4292	deletion	0.6246
YDL245C	HXT15	11657	13360			deletion	0.3096	deletion	0.5556	deletion	0.3809					deletion	0.3921	deletion	0.5529	deletion	0.5591					deletion	0.0466	deletion	0.0501	deletion	0.0632	deletion	0.0292	deletion	0.2887	deletion	0.0259	deletion	0.4624	deletion	0.5098					deletion	0.4292	deletion	0.6246
YDL183C	-	130871	131833							duplication	1.3128
YDL182W	LYS20	133437	134723							duplication	1.3128
YDL181W	INH1	135179	135436							duplication	1.3128
YDL180W	-	135896	137539							duplication	1.3128
YDL179W	PCL9	138291	139205							duplication	1.3128
YDL178W	DLD2	139522	141114							duplication	1.3128
YDL177C	-	141209	141721							duplication	1.3128
YDL176W	-	142097	144223							duplication	1.3128
YDL175C	AIR2	144484	145518							duplication	1.3128
YDL174C	DLD1	145826	147589							duplication	1.3128
YDL173W	PAR32	148191	149078							duplication	1.3128
YDL172C	-	148607	149086							duplication	1.3128
YDL171C	GLT1	149203	155640							duplication	1.3128
YDL161W	ENT1	167714	169078							duplication	1.4336
YDL160C-A	-	169366	169608							duplication	1.4336
YDL160C	DHH1	170410	171930							duplication	1.4336
YDL159W-A	-	172182	172313							duplication	1.4336
YDL159W	STE7	172481	174028							duplication	1.4336
YDL159C-B	-	173056	173232							duplication	1.4336
YDL158C	-	173866	174174							duplication	1.4336
YDL157C	-	174232	174588							duplication	1.4336
YDL156W	-	174918	176486							duplication	1.4336
YDL155W	CLB3	176773	178056							duplication	1.4336
YDL154W	MSH5	178334	181039							duplication	1.4336
YDL153C	SAS10	181186	183018							duplication	1.4336
YDL152W	-	182822	183187							duplication	1.4336
YDL151C	BUD30	183318	183899							duplication	1.4336
YDL150W	RPC53	183343	184611							duplication	1.4336
YDL020C	RPN4	415113	416708							duplication	1.3425
YDL019C	OSH2	417663	421514							duplication	1.3425
YDL018C	ERP3	422833	423510							duplication	1.3425
YDL017W	CDC7	424209	425732							duplication	1.3425
YDL016C	-	425570	425872							duplication	1.3425
YDL015C	TSC13	426002	426934							duplication	1.3425
YDL014W	NOP1	427364	428347							duplication	1.3425
YDL013W	SLX5	429067	430926							duplication	1.3425
YDL012C	-	431108	431517							duplication	1.3425
YDL011C	-	432308	432631							duplication	1.3425
YDR007W	TRP1	461842	462516							duplication	1.4824
YDR008C	-	462252	462602							duplication	1.4824													duplication	1.2597
YDR009W	GAL3	463434	464996							duplication	1.4824													duplication	1.2597
YDR010C	-	465051	465383							duplication	1.4824													duplication	1.2597
YDR039C	ENA2	531307	534582			deletion	0.4229	deletion	0.7256	deletion	0.5434			deletion	0.7213	deletion	0.7381	deletion	0.2522	deletion	0.2943	deletion	0.5359	deletion	0.2745	deletion	0.2339	deletion	0.619	deletion	0.2801	deletion	0.3033	deletion	0.4748	deletion	0.2708	deletion	0.5723	deletion	0.5415	deletion	0.5583	deletion	0.5407	deletion	0.2592	deletion	0.3014
YDR094W	-	635840	636175							duplication	1.6747
YDR098C-A	-	649804	651126	deletion	0.1604	deletion	0.2518	deletion	0.0038	deletion	0.261	deletion	0.3237	deletion	0.1452			deletion	0.3336	deletion	0.316	deletion	0.2999	duplication	2.5832	deletion	0.361	deletion	0.3413	deletion	0.3442																	deletion	0.1391
YDR126W	SWF1	703234	704244							duplication	1.572
YDR127W	ARO1	704484	709250							duplication	1.572					duplication	1.4243
YDR129C	SAC6	713340	715379							duplication	1.5531
YDR170C	SEC7	796193	802222							duplication	1.4905
YDR187C	-	836228	836746							duplication	1.2932					duplication	1.3062
YDR188W	CCT6	836421	838061							duplication	1.2932					duplication	1.3062
YDR189W	SLY1	838392	840392							duplication	1.2932
YDR190C	RVB1	840604	841995							duplication	1.2932
YDR191W	HST4	842337	843449							duplication	1.2932
YDR192C	NUP42	843569	844861							duplication	1.2932
YDR193W	-	844554	844952							duplication	1.2932
YDR210C-D	-	878659	883927			deletion	0.3852			deletion	0.2005					deletion	0.4318			deletion	0.3052															deletion	0.6173					deletion	0.4822
YDR210C-C	-	882605	883927	deletion	0.1489	deletion	0.3852	deletion	0.0087	deletion	0.2005	deletion	0.1583	deletion	0.205	deletion	0.4318	deletion	0.3371	deletion	0.3052	deletion	0.192			deletion	0.3778	deletion	0.3596	deletion	0.3765			deletion	0.5476	deletion	0.6173					deletion	0.4822			deletion	0.5486	deletion	0.1688
YDR229W	IVY1	924785	926146							duplication	1.429
YDR230W	-	926223	926570							duplication	1.429																					deletion	0.7223
YDR231C	COX20	926293	926910							duplication	1.429																					deletion	0.7223
YDR232W	HEM1	927452	929098							duplication	1.429																					deletion	0.7223
YDR233C	RTN1	929470	930357							duplication	1.429																					deletion	0.7223
YDR261C-D	-	987534	992349	deletion	0.0991	deletion	0.3121	deletion	0.018	deletion	0.1879	deletion	0.0992	deletion	0.1036			deletion	0.2714	deletion	0.1588	deletion	0.2156			deletion	0.2717	deletion	0.3125	deletion	0.2722	deletion	0.6388	deletion	0.4982			deletion	0.4088			deletion	0.3357	deletion	0.4709
YDR261C-C	-	991027	992349	deletion	0.0991	deletion	0.3121	deletion	0.018	deletion	0.1879	deletion	0.0992	deletion	0.1036			deletion	0.2714	deletion	0.1588	deletion	0.2156			deletion	0.2717	deletion	0.3125	deletion	0.2722	deletion	0.6388	deletion	0.4982	deletion	0.4565	deletion	0.4088	deletion	0.5294	deletion	0.3357	deletion	0.4709	deletion	0.4925	deletion	0.0955
YDR283C	GCN2	1025070	1030049							duplication	1.2589
YDR284C	DPP1	1030550	1031419							duplication	1.2589
YDR285W	ZIP1	1032436	1035063							duplication	1.2589
YDR286C	-	1035231	1035575							duplication	1.2589
YDR287W	INM2	1035995	1036873							duplication	1.2589
YDR288W	NSE3	1037195	1038106							duplication	1.2589
YDR289C	RTT103	1038280	1039509							duplication	1.2589
YDR290W	-	1039370	1039699							duplication	1.2589
YDR291W	HRQ1	1039728	1042961							duplication	1.2589
YDR292C	SRP101	1043146	1045011							duplication	1.2589
YDR296W	MHR1	1055212	1055892							duplication	1.436
YDR297W	SUR2	1056551	1057600							duplication	1.436
YDR298C	ATP5	1058176	1058814							duplication	1.436
YDR299W	BFR2	1059627	1061231							duplication	1.436
YDR300C	PRO1	1061505	1062791							duplication	1.436
YDR301W	CFT1	1063352	1067425							duplication	1.436
YDR311W	TFB1	1085065	1086993							duplication	1.4599
YDR316W-A	-	1096064	1097386	deletion	0.2356	deletion	0.1912	deletion	0.011	deletion	0.2913	deletion	0.1412	deletion	0.1637	deletion	0.4753	deletion	0.3492	deletion	0.3054									deletion	0.4533																	deletion	0.1283
YDR316W-B	-	1096064	1101332	deletion	0.2356	deletion	0.1912	deletion	0.011	deletion	0.2913	deletion	0.1412	deletion	0.1637	deletion	0.4753	deletion	0.3492	deletion	0.3054																											deletion	0.1283
YDR327W	-	1125302	1125628							duplication	1.2636
YDR328C	SKP1	1125434	1126018							duplication	1.2636
YDR329C	PEX3	1126270	1127595							duplication	1.2636
YDR330W	UBX5	1127872	1129374							duplication	1.2636
YDR331W	GPI8	1129588	1130823							duplication	1.2636
YDR332W	IRC3	1131001	1133070							duplication	1.2636
YDR333C	-	1133260	1135431							duplication	1.2636
YDR334W	SWR1	1135932	1140476							duplication	1.2636
YDR335W	MSN5	1141168	1144842							duplication	1.2636
YDR336W	-	1145092	1146036							duplication	1.2636
YDR337W	MRPS28	1146319	1147179							duplication	1.2636
YDR338C	-	1147379	1149466							duplication	1.2636
YDR339C	FCF1	1149951	1150520							duplication	1.2636
YDR340W	-	1150881	1151183							duplication	1.2636
YDR341C	-	1151803	1153626							duplication	1.2636
YDR342C	HXT7	1154216	1155928							duplication	1.2636																					deletion	0.1798	deletion	0.3261	deletion	0.2464	deletion	0.2457	deletion	0.2391	deletion	0.2529	deletion	0.2227	deletion	0.2346
YDR343C	HXT6	1159608	1161320							duplication	1.2636															deletion	0.1797	deletion	0.2365					deletion	0.3261	deletion	0.2464
YDR344C	-	1162006	1162449							duplication	1.2636															deletion	0.1797
YDR345C	HXT3	1162957	1164660							duplication	1.2636
YDR346C	SVF1	1167214	1168659							duplication	1.2636
YDR365W-A	-	1206997	1208319	deletion	0.1328	deletion	0.1273	deletion	0.0157	deletion	0.0613	deletion	0.1021	deletion	0.1513	deletion	0.2472	deletion	0.1601	deletion	0.1297	deletion	0.1083			deletion	0.2241	deletion	0.1894	deletion	0.245	deletion	0.6313	deletion	0.4149	deletion	0.4204	deletion	0.3888	deletion	0.4304	deletion	0.3362			deletion	0.386	deletion	0.1658
YDR410C	STE14	1292372	1293091							duplication	1.6609
YDR411C	DFM1	1293369	1294394							duplication	1.6609
YDR412W	RRP17	1294693	1295400							duplication	1.6609
YDR413C	-	1294836	1295411							duplication	1.6609
YDR421W	ARO80	1312040	1314892							duplication	1.3115
YDR422C	SIP1	1315326	1317773							duplication	1.3115
YDR423C	CAD1	1318046	1319275							duplication	1.3115
YDR424C	DYN2	1319387	1319841							duplication	1.3115
YDR425W	SNX41	1320064	1321941							duplication	1.3115
YDR426C	-	1321629	1322006							duplication	1.3115
YDR427W	RPN9	1322205	1323386							duplication	1.3115
YDR428C	BNA7	1323454	1324239							duplication	1.3115
YDR429C	TIF35	1324477	1325301							duplication	1.3115
YDR430C	CYM1	1325501	1328470							duplication	1.3115
YDR431W	-	1328390	1328701							duplication	1.3115
YDR432W	NPL3	1328783	1330027							duplication	1.3115
YDR433W	-	1329600	1330040							duplication	1.3115
YDR434W	GPI17	1331237	1332841							duplication	1.3115
YDR435C	PPM1	1332983	1333969							duplication	1.3115
YDR436W	PPZ2	1334821	1336953							duplication	1.3115
YDR437W	GPI19	1337352	1337774							duplication	1.3115
YDR438W	THI74	1338274	1339386							duplication	1.3115
YDR439W	LRS4	1339676	1340719							duplication	1.3115
YDR440W	DOT1	1342493	1344241							duplication	1.3115
YDR441C	APT2	1344517	1345062							duplication	1.3115
YDR442W	-	1345647	1346039							duplication	1.3115
YDR443C	SSN2	1345676	1349938							duplication	1.3115
YDR458C	HEH2	1380055	1382046							duplication	1.3667
YDR459C	PFA5	1382319	1383443							duplication	1.3667
YDR460W	TFB3	1383811	1384776							duplication	1.3667
YDR461W	MFA1	1385176	1385286							duplication	1.3667
YDR461C-A	-	1385524	1385766							duplication	1.3667
YDR462W	MRPL28	1386073	1386516							duplication	1.3667
YDR463W	STP1	1386816	1388375							duplication	1.3667
YDR464W	SPP41	1388872	1393179							duplication	1.3667
YDR464C-A	-	1392492	1392680							duplication	1.3667
YDR465C	RMT2	1393336	1394574							duplication	1.3667
YDR466W	PKH3	1395121	1397817							duplication	1.3667
YDR467C	-	1397583	1397909							duplication	1.3667
YDR468C	TLG1	1398026	1398700							duplication	1.3667
YDR469W	SDC1	1399015	1399542							duplication	1.3667
YDR470C	UGO1	1399706	1401214							duplication	1.3667
YDR471W	RPL27B	1401770	1402564							duplication	1.3667
YDR472W	TRS31	1403322	1404173							duplication	1.3667
YDR473C	PRP3	1404445	1405854							duplication	1.3667
YDR486C	VPS60	1427431	1428120							duplication	1.4623
YDR487C	RIB3	1428354	1428980							duplication	1.4623
YDR488C	PAC11	1429188	1430789							duplication	1.4623
YDR489W	SLD5	1431012	1431896							duplication	1.4623
YDR509W	-	1468226	1468573							duplication	1.3374
YDR510W	SMT3	1469400	1469705							duplication	1.3374
YDR510C-A	-	1469695	1469811							duplication	1.3374
YDR511W	ACN9	1470017	1470418							duplication	1.3374
YDR512C	EMI1	1470500	1471063							duplication	1.3374
YDR513W	GRX2	1471017	1471448							duplication	1.3374																			duplication	1.2679
YDR514C	-	1471548	1472999							duplication	1.3374																			duplication	1.2679
YDR515W	SLF1	1473429	1474772							duplication	1.3374																			duplication	1.2679
YDR516C	EMI2	1474974	1476476							duplication	1.3374																			duplication	1.2679
YDR517W	GRH1	1477239	1478357							duplication	1.3374																			duplication	1.2679
YDR518W	EUG1	1478608	1480161							duplication	1.3374																			duplication	1.2679
YEL077C	-	264	4097			deletion	0.3905			deletion	0.5082
YEL077W-A	-	630	1112	deletion	0.2472	deletion	0.3905			deletion	0.5082	deletion	0.314	deletion	0.3009			deletion	0.3224																					deletion	0.325	deletion	0.2372			deletion	0.4669
YEL076C-A	-	4185	5114	deletion	0.275	deletion	0.3905	deletion	0.2255	deletion	0.5082	deletion	0.213					deletion	0.1966	deletion	0.2353	deletion	0.1825	deletion	0.5425					deletion	0.5147	deletion	0.5245			deletion	0.2878	deletion	0.2288	deletion	0.2501	deletion	0.2947	deletion	0.2941	deletion	0.1975
YEL076C	-	4464	5114	deletion	0.275	deletion	0.3905	deletion	0.2255	deletion	0.5082	deletion	0.213					deletion	0.1966	deletion	0.2353	deletion	0.1825	deletion	0.5425					deletion	0.5147	deletion	0.5245			deletion	0.2878	deletion	0.2288	deletion	0.2501	deletion	0.2947	deletion	0.2941	deletion	0.1975
YEL075W-A	-	4870	5481	deletion	0.275	deletion	0.3905	deletion	0.2255	deletion	0.5082	deletion	0.213	deletion	0.1242			deletion	0.1966	deletion	0.2353	deletion	0.1825	deletion	0.5425					deletion	0.5147	deletion	0.5245			deletion	0.2878	deletion	0.2288	deletion	0.2501	deletion	0.2947	deletion	0.2941	deletion	0.1975
YEL075C	-	5345	5713	deletion	0.275	deletion	0.3905			deletion	0.5082	deletion	0.213	deletion	0.1242			deletion	0.1966	deletion	0.2353	deletion	0.1825	deletion	0.5425					deletion	0.5147	deletion	0.5245			deletion	0.2878	deletion	0.2288	deletion	0.2501	deletion	0.2947			deletion	0.1975	deletion	0.1658
YEL039C	CYC7	79636	79977							duplication	1.274
YEL038W	UTR4	80462	81145							duplication	1.274
YEL037C	RAD23	81407	82603							duplication	1.274
YEL036C	ANP1	83050	84552							duplication	1.274
YEL035C	UTR5	85045	85545							duplication	1.274
YEL034C-A	-	85613	86215							duplication	1.274
YEL034W	HYP2	85676	86149							duplication	1.274
YEL033W	MTC7	86179	86598							duplication	1.274
YEL032W	MCM3	86937	89852							duplication	1.274
YEL032C-A	-	87040	87201							duplication	1.274
YEL031W	SPF1	90258	93905							duplication	1.274
YEL030C-A	-	94583	94897							duplication	1.274
YEL030W	ECM10	94644	96578							duplication	1.274
YEL029C	BUD16	96858	97796							duplication	1.274
YEL028W	-	98668	99129							duplication	1.274
YEL024W	RIP1	107260	107907							duplication	1.3253
YEL023C	-	108504	110552							duplication	1.3253
YEL022W	GEA2	111421	115800							duplication	1.3253
YEL021W	URA3	116167	116970							duplication	1.3253
YEL020C-B	-	117183	117380							duplication	1.3253
YEL020W-A	TIM9	117211	117474							duplication	1.3253
YEL020C	-	118617	120299							duplication	1.3253
YEL019C	MMS21	120498	121301							duplication	1.3253
YEL018C-A	-	121455	121988							duplication	1.3253
YEL018W	EAF5	121471	122310							duplication	1.3253
YEL017C-A	PMP2	122798	122929							duplication	1.3253																															deletion	0.4037
YEL017W	GTT3	123657	124670							duplication	1.3253
YEL016C	NPP2	124737	126218							duplication	1.3253
YEL015W	EDC3	126629	128284							duplication	1.3253
YEL014C	-	128303	128608							duplication	1.3253
YEL013W	VAC8	128825	130561							duplication	1.3253
YEL012W	UBC8	131772	132551							duplication	1.3253
YEL011W	GLC3	133120	135234							duplication	1.3253
YER009W	NTF2	172115	172492							duplication	1.2965
YER010C	-	172634	173338							duplication	1.2965
YER011W	TIR1	175248	176012							duplication	1.2965
YER012W	PRE1	177835	178431							duplication	1.2965
YER013W	PRP22	178841	182278							duplication	1.2965
YER014W	HEM14	182600	184219							duplication	1.2965
YER014C-A	BUD25	183731	184700							duplication	1.2965
YER015W	FAA2	184541	186775							duplication	1.2965
YER016W	BIM1	188277	189311							duplication	1.2965
YER017C	AFG3	189503	191788							duplication	1.2965
YER018C	SPC25	191959	192624							duplication	1.2965
YER019W	ISC1	192797	194230							duplication	1.2965
YER019C-A	SBH2	194273	194539							duplication	1.2965
YER020W	GPA2	195168	196517							duplication	1.2965
YER021W	RPN3	196948	198519							duplication	1.2965
YER022W	SRB4	198812	200875							duplication	1.2965
YER023W	PRO3	201076	201936							duplication	1.2965					duplication	1.4746
YER023C-A	-	201522	201734							duplication	1.2965					duplication	1.4746
YER024W	YAT2	202192	204963							duplication	1.2965					duplication	1.4746
YER025W	GCD11	205251	206834							duplication	1.2965
YER039C-A	-	229263	229481							duplication	1.3442
YER040W	GLN3	229795	231987							duplication	1.3442
YER041W	YEN1	232461	234740							duplication	1.3442
YER042W	MXR1	234937	235491							duplication	1.3442
YER043C	SAH1	235770	237119							duplication	1.3442
YER044C	ERG28	237570	238016							duplication	1.3442
YER044C-A	MEI4	238460	239774							duplication	1.3442
YER045C	ACA1	240032	241501							duplication	1.3442
YER046W	SPO73	243180	243611							duplication	1.3442
YER046W-A	-	243700	244029							duplication	1.3442
YER047C	SAP1	243810	246503							duplication	1.3442
YER048C	CAJ1	246982	248157							duplication	1.3442
YER050C	RSM18	253971	254387							duplication	1.4556
YER051W	JHD1	254656	256134							duplication	1.4556
YER052C	HOM3	256375	257958							duplication	1.4556
YER091C-A	-	342390	342611							duplication	1.5051
YER092W	IES5	342855	343232							duplication	1.5051
YER093C	TSC11	343320	347612							duplication	1.5051
YER093C-A	AIM11	347912	348400							duplication	1.5051
YER094C	PUP3	348729	349346							duplication	1.5051
YER095W	RAD51	349980	351182							duplication	1.5051					duplication	1.4716
YER117W	RPL23B	396769	397653							duplication	1.4083
YER118C	SHO1	397952	399055							duplication	1.4083
YER119C	AVT6	399496	400842							duplication	1.4083
YER119C-A	-	400867	401238							duplication	1.4083
YER120W	SCS2	401135	401869							duplication	1.4083
YER121W	-	402375	402719							duplication	1.4083
YER122C	GLO3	402871	404352							duplication	1.4083
YER139C	RTR1	450563	451243							duplication	1.306													duplication	1.3076
YER140W	-	451565	453235							duplication	1.306													duplication	1.3076
YER141W	COX15	453459	454919							duplication	1.306													duplication	1.3076
YER142C	MAG1	455146	456036							duplication	1.306													duplication	1.3076
YER143W	DDI1	456319	457605							duplication	1.306													duplication	1.3076
YER144C	UBP5	457806	460223							duplication	1.306													duplication	1.3076
YER145C	FTR1	460526	461740							duplication	1.306													duplication	1.3076
YER145C-A	-	462386	462823							duplication	1.306													duplication	1.3076
YER146W	LSM5	462585	462866							duplication	1.306													duplication	1.3076
YER147C	SCC4	462968	464842							duplication	1.306													duplication	1.3076
YER147C-A	-	465203	465613							duplication	1.306
YER148W	SPT15	465303	466025							duplication	1.306
YER148W-A	-	466185	466763							duplication	1.306
YER149C	PEA2	466208	467470							duplication	1.306
YER150W	SPI1	468370	468816							duplication	1.306
YER151C	UBP3	469686	472424							duplication	1.306
YER152C	-	472657	473988							duplication	1.306
YER152W-A	-	473485	474051							duplication	1.306
YER153C	PET122	474041	474805							duplication	1.306																					deletion	0.4995
YER154W	OXA1	475020	476228							duplication	1.306
YER155C	BEM2	476345	482848							duplication	1.306
YER156C	-	483325	484341							duplication	1.306
YER157W	COG3	484788	487193							duplication	1.306
YER160C	-	492856	498124	deletion	0.3088	deletion	0.2862	deletion	0.0093	deletion	0.1587			deletion	0.1425	deletion	0.3287			deletion	0.1316															deletion	0.472
YER159C-A	-	496802	498124	deletion	0.3088	deletion	0.2862	deletion	0.0093	deletion	0.1587	deletion	0.1322	deletion	0.1425	deletion	0.3287	deletion	0.3484	deletion	0.1316	deletion	0.2926			deletion	0.4071	deletion	0.4092	deletion	0.4507					deletion	0.472			deletion	0.5807	deletion	0.4706					deletion	0.1158
YER163C	-	503084	503782							duplication	1.2968
YER164W	CHD1	505392	509798							duplication	1.2968
YER165W	PAB1	510373	512106							duplication	1.2968
YER165C-A	-	512627	512983							duplication	1.2968
YER166W	DNF1	512744	517459							duplication	1.2968
YER167W	BCK2	518216	520771							duplication	1.2968
YER168C	CCA1	521029	522669							duplication	1.2968
YER169W	RPH1	523369	525759							duplication	1.2968
YER170W	ADK2	525974	526651							duplication	1.2968
YER171W	RAD3	527082	529418							duplication	1.2968
YFL063W	-	5066	5521			deletion	0.3414	deletion	0.2976	deletion	0.3296	deletion	0.2811	deletion	0.3012			deletion	0.3425	deletion	0.2756	deletion	0.324	deletion	0.6519	deletion	0.2366	deletion	0.3027	deletion	0.361					deletion	0.4042			deletion	0.3935							deletion	0.1778
YFL057C	AAD16	14305	14763	deletion	0.2245	deletion	0.2604	deletion	0.2113	deletion	0.0237	deletion	0.1285			deletion	0.2086	deletion	0.4395	deletion	0.2839	deletion	0.0355			deletion	0.0387	deletion	0.0834	deletion	0.0131			deletion	0.003	deletion	0.2831					deletion	0.269	deletion	0.2438	deletion	0.4321
YFL056C	AAD6	14793	15431	deletion	0.2245	deletion	0.2604	deletion	0.2113	deletion	0.0237					deletion	0.2086	deletion	0.4395	deletion	0.2839	deletion	0.0355			deletion	0.0387	deletion	0.0834	deletion	0.0131			deletion	0.003	deletion	0.2831
YFL055W	AGP3	17004	18680	duplication	1.2819	deletion	0.2604			deletion	0.0237					deletion	0.2086	deletion	0.4395			deletion	0.0355			deletion	0.0387	deletion	0.0834	deletion	0.0131	duplication	1.324	deletion	0.003			duplication	1.894	duplication	1.8651					duplication	1.9543
YFL054C	-	20847	22787	duplication	1.2819	deletion	0.2604			deletion	0.0237					deletion	0.2086	deletion	0.4395			deletion	0.0355			deletion	0.0387	deletion	0.0834	deletion	0.0131	duplication	1.324	deletion	0.003			duplication	1.894	duplication	1.8651					duplication	1.9543
YFL053W	DAK2	23423	25198	duplication	1.2819	deletion	0.2604			deletion	0.0237					deletion	0.2086	deletion	0.4395			deletion	0.0355			deletion	0.0387	deletion	0.0834	deletion	0.0131			deletion	0.003			duplication	1.894	duplication	1.8651					duplication	1.9543
YFL052W	-	28232	29629	duplication	1.2819	deletion	0.2604			deletion	0.0237					deletion	0.2086	deletion	0.4395			deletion	0.0355			deletion	0.0387	deletion	0.0834	deletion	0.0131	duplication	1.5394	deletion	0.003			duplication	1.894	duplication	1.8651					duplication	1.9543
YFR015C	GSY1	174265	176391	duplication	1.4002					duplication	1.369																																	duplication	1.2595
YFR016C	-	177042	180743	duplication	1.4002					duplication	1.369
YFR017C	-	182274	182861	duplication	1.4002					duplication	1.369
YFR018C	-	183131	184222	duplication	1.4002					duplication	1.369
YFR019W	FAB1	184502	191338	duplication	1.4002					duplication	1.369
YFR020W	-	192737	193435	duplication	1.4002					duplication	1.369
YFR021W	ATG18	194812	196314	duplication	1.4002					duplication	1.369
YFR052W	RPN12	252505	253329	duplication	1.5402					duplication	1.3471																																	duplication	1.2856
YFR052C-A	-	253429	253734	duplication	1.5402					duplication	1.3471																																	duplication	1.2856
YFR053C	HXK1	253592	255049	duplication	1.5402					duplication	1.3471																																	duplication	1.2856
YFR054C	-	258855	259433	duplication	1.5402					duplication	1.3471							duplication	1.5328					deletion	0.661							deletion	0.0277	deletion	0.0228					deletion	0.0428			duplication	1.2856	deletion	0.056
YFR056C	-	263957	264325	duplication	1.5402					duplication	1.3471													deletion	0.661															deletion	0.0428			duplication	1.2856	deletion	0.056
YFR055W	IRC7	264204	265226	duplication	1.5402					duplication	1.3471													deletion	0.661																			duplication	1.2856
YFR057W	-	269061	269516	duplication	1.5402					duplication	1.3471													deletion	0.661							deletion	0.0022	deletion	0.0008					deletion	0.0368	deletion	0.0025	duplication	1.2856	deletion	0.0259	deletion	0.0224
YGL202W	ARO8	116059	117561							duplication	1.3291
YGL201C	MCM6	117854	120907							duplication	1.3291
YGL200C	EMP24	122694	123305							duplication	1.3291
YGL199C	-	123572	124042							duplication	1.3291
YGL198W	YIP4	123591	124298							duplication	1.3291
YGL197W	MDS3	124698	129161							duplication	1.3291
YGL196W	DSD1	129883	131169							duplication	1.3291
YGL195W	GCN1	131525	139543							duplication	1.3291
YGL156W	AMS1	210416	213667							duplication	1.4815
YGL155W	CDC43	214081	215211							duplication	1.4815
YGL154C	LYS5	215278	216096							duplication	1.4815
YGL153W	PEX14	216273	217298							duplication	1.4815
YGL152C	-	216692	217369							duplication	1.4815
YGL151W	NUT1	217524	220922							duplication	1.4815
YGL150C	INO80	221104	225573							duplication	1.4815
YGL149W	-	225572	225877							duplication	1.4815
YGL148W	ARO2	226399	227529							duplication	1.4815
YGL147C	RPL9A	227754	228329							duplication	1.4815
YGL146C	RRT6	228751	229686							duplication	1.4815
YGL145W	TIP20	230243	232348							duplication	1.4815
YGL144C	ROG1	232450	234507							duplication	1.4815
YGL141W	HUL5	238353	241085							duplication	1.254
YGL140C	-	241353	245012							duplication	1.254
YGL139W	FLC3	245716	248124							duplication	1.254
YGL138C	-	248494	249531							duplication	1.254
YGL137W	SEC27	249869	252738							duplication	1.254
YGL136C	MRM2	252897	253859							duplication	1.254
YGL135W	RPL1B	254641	255294							duplication	1.254
YGL134W	PCL10	255663	256964							duplication	1.254
YGL133W	ITC1	257707	261501							duplication	1.254
YGL132W	-	261580	261915							duplication	1.254
YGL131C	SNT2	261648	265859							duplication	1.254
YGL130W	CEG1	266145	267524							duplication	1.254
YGL129C	RSM23	267723	269075							duplication	1.254
YGL128C	CWC23	269293	270144							duplication	1.254
YGL127C	SOH1	270392	270775							duplication	1.254
YGL126W	SCS3	270997	272139							duplication	1.254																					deletion	0.4442
YGL125W	MET13	272520	274322							duplication	1.254
YGL124C	MON1	274780	276714							duplication	1.254
YGL123W	RPS2	277617	278381							duplication	1.254
YGL123C-A	-	277634	277864							duplication	1.254
YGL122C	NAB2	278946	280523							duplication	1.254
YGL121C	GPG1	280777	281157							duplication	1.254
YGL120C	PRP43	281634	283937							duplication	1.254
YGL119W	COQ8	284442	285947							duplication	1.254
YGL118C	-	288014	288451							duplication	1.254
YGL117W	-	288512	289309							duplication	1.254
YGL116W	CDC20	289809	291641							duplication	1.254
YGL115W	SNF4	292033	293001							duplication	1.254
YGL114W	-	293460	295637							duplication	1.254
YGL113W	SLD3	295932	297938							duplication	1.254
YGL094C	PAN2	331118	334465							duplication	1.713
YGL063C-A	-	384502	384651							duplication	1.4487
YGL062W	PYC1	385196	388732							duplication	1.4487
YGL061C	DUO1	388968	389711							duplication	1.4487
YGL060W	YBP2	390065	391990							duplication	1.4487
YGL059W	PKP2	392223	393698							duplication	1.4487
YGL058W	RAD6	393986	394504							duplication	1.4487
YGL054C	ERV14	400871	401287					deletion	0.3918	deletion	0.3692					deletion	0.7484
YGL053W	PRM8	402589	403302	deletion	0.0925			deletion	0.3918	deletion	0.3692	deletion	0.1446	deletion	0.0949	deletion	0.7484	deletion	0.2763	deletion	0.1168			deletion	0.1931	deletion	0.1196	deletion	0.2405	deletion	0.3359	deletion	0.1474					deletion	0.1482			deletion	0.1118	deletion	0.1727	deletion	0.161
YGL052W	-	403437	403742	deletion	0.0925			deletion	0.3918	deletion	0.3692	deletion	0.1446	deletion	0.0949	deletion	0.7484	deletion	0.2763	deletion	0.1168	deletion	0.1061	deletion	0.1931	deletion	0.1196	deletion	0.2405	deletion	0.3359	deletion	0.1474	deletion	0.6405			deletion	0.1482			deletion	0.1118	deletion	0.1727	deletion	0.161
YGL051W	MST27	403687	404391	deletion	0.0925	deletion	0.1922			deletion	0.3692	deletion	0.1446	deletion	0.0949	deletion	0.7484	deletion	0.2763	deletion	0.1168	deletion	0.1061	deletion	0.1931	deletion	0.1196	deletion	0.2405	deletion	0.3359	deletion	0.1474	deletion	0.6405			deletion	0.1482			deletion	0.1118	deletion	0.1727	deletion	0.161
YGL050W	TYW3	405776	406597							duplication	1.4094					deletion	0.7484
YGL049C	TIF4632	406860	409604							duplication	1.4094					deletion	0.7484
YGL048C	RPT6	410069	411286							duplication	1.4094					deletion	0.7484
YGL047W	ALG13	411552	412160							duplication	1.4094					deletion	0.7484
YGL045W	RIM8	414102	415730							duplication	1.4094
YGL044C	RNA15	416146	417036							duplication	1.4094
YGL043W	DST1	417483	418412							duplication	1.4094
YGL042C	-	418288	418593							duplication	1.4094
YGL041C-B	-	418704	418886							duplication	1.4094
YGL041W-A	-	418825	419289							duplication	1.4094
YGL041C	-	419022	419225							duplication	1.4094
YGL027C	CWH41	443642	446143							duplication	1.3768					duplication	1.3264
YGL026C	TRP5	446412	448535							duplication	1.3768					duplication	1.3264
YGL025C	PGD1	448764	449957							duplication	1.3768					duplication	1.3264
YGL024W	-	449788	450123							duplication	1.3768					duplication	1.3264
YGL023C	PIB2	450197	452104							duplication	1.3768					duplication	1.3264
YGL022W	STT3	452404	454560							duplication	1.3768
YGL021W	ALK1	454785	457067							duplication	1.3768
YGL020C	GET1	457163	457870							duplication	1.3768					duplication	1.4043
YGL019W	CKB1	458156	458992							duplication	1.3768					duplication	1.4043
YGL018C	JAC1	459110	459664							duplication	1.3768					duplication	1.4043
YGL017W	ATE1	459854	461365							duplication	1.3768					duplication	1.4043
YGL014W	PUF4	466141	468807							duplication	1.3432
YGL014C-A	-	466237	466398							duplication	1.3432
YGL013C	PDR1	469092	472298							duplication	1.3432
YGL012W	ERG4	472855	474276							duplication	1.3432
YGL011C	SCL1	474489	475247							duplication	1.3432
YGL010W	-	475545	476069							duplication	1.3432
YGL009C	LEU1	476313	478652							duplication	1.3432
YGL003C	CDH1	492474	494174							duplication	1.3218
YGL002W	ERP6	494517	495167							duplication	1.3218
YGL001C	ERG26	495453	496502							duplication	1.3218
YGR001C	-	497133	498034							duplication	1.3218
YGR002C	SWC4	498476	499906							duplication	1.3218
YGR003W	CUL3	500132	502366							duplication	1.3218
YGR004W	PEX31	502938	504326							duplication	1.3218
YGR005C	TFG2	504657	505859							duplication	1.3218
YGR006W	PRP18	506070	506825							duplication	1.3218
YGR007W	ECT1	506969	507940							duplication	1.3218
YGR008C	STF2	508110	508364							duplication	1.3218
YGR009C	SEC9	509047	511002							duplication	1.3218
YGR010W	NMA2	511545	512732							duplication	1.3218
YGR011W	-	512497	512823							duplication	1.3218
YGR012W	-	513159	514340							duplication	1.3218
YGR013W	SNU71	514554	516416							duplication	1.3218
YGR014W	MSB2	516943	520863							duplication	1.3218
YGR015C	-	521090	522076							duplication	1.3218
YGR016W	-	522261	522833							duplication	1.3218
YGR017W	-	523787	524680							duplication	1.3218
YGR018C	-	524365	524694							duplication	1.3218
YGR019W	UGA1	525229	526644							duplication	1.3218
YGR020C	VMA7	526973	527329							duplication	1.3218
YGR021W	-	527632	528504							duplication	1.3218
YGR022C	-	529257	529586							duplication	1.3218
YGR023W	MTL1	529264	530919							duplication	1.3218
YGR038C-B	-	562199	567467	deletion	0.1924	deletion	0.2351	deletion	0.0622	deletion	0.2471	deletion	0.3462	deletion	0.1596	deletion	0.3887	deletion	0.3651	deletion	0.1913	deletion	0.249	duplication	2.0254	deletion	0.3656	deletion	0.4524																			deletion	0.135
YGR038C-A	-	566145	567467	deletion	0.1924	deletion	0.2351	deletion	0.0622	deletion	0.2471	deletion	0.3462	deletion	0.1596	deletion	0.3887	deletion	0.3651	deletion	0.1913	deletion	0.249	duplication	2.0254	deletion	0.3656	deletion	0.4524	deletion	0.3382																	deletion	0.135
YGR044C	RME1	582990	583892							duplication	1.2784
YGR045C	-	583934	584296							duplication	1.2784
YGR046W	TAM41	584895	586052							duplication	1.2784
YGR047C	TFC4	586392	589469							duplication	1.2784
YGR048W	UFD1	589826	590911							duplication	1.2784
YGR049W	SCM4	591314	591877							duplication	1.2784
YGR050C	-	592086	592442							duplication	1.2784
YGR051C	-	592906	593229							duplication	1.2784
YGR052W	FMP48	593596	594705							duplication	1.2784
YGR053C	-	594986	595837							duplication	1.2784
YGR054W	-	596693	598621							duplication	1.2784
YGR055W	MUP1	599417	601141							duplication	1.2784
YGR056W	RSC1	601661	604447							duplication	1.2784
YGR057C	LST7	604773	605501							duplication	1.2784
YGR058W	PEF1	606136	607143							duplication	1.2784
YGR059W	SPR3	607563	609101							duplication	1.2784
YGR060W	ERG25	610564	611493							duplication	1.2784
YGR061C	ADE6	611889	615965							duplication	1.2784
YGR109W-A	-	707610	708482	deletion	0.0191	deletion	0.2061	deletion	0.0175	deletion	0.5798	deletion	0.3127	deletion	0.2417	deletion	0.4978	deletion	0.2389	deletion	0.0					deletion	0.0015	deletion	0.023	deletion	0.1757
YGR109W-B	-	707610	712254	deletion	0.0191	deletion	0.2061	deletion	0.0175	deletion	0.5798					deletion	0.4978			deletion	0.0					deletion	0.0015	deletion	0.023	deletion	0.1757
YGR110W	CLD1	713709	715046							deletion	0.5798
YGR111W	-	715828	717030							duplication	1.4956
YGR112W	SHY1	717358	718527							duplication	1.4956
YGR113W	DAM1	718893	719924							duplication	1.4956
YGR114C	-	720265	720654							duplication	1.4956
YGR115C	-	720372	721151							duplication	1.4956
YGR116W	SPT6	720409	724764							duplication	1.4956
YGR126W	-	745835	746527							duplication	1.2805
YGR127W	-	746798	747736							duplication	1.2805
YGR128C	UTP8	747950	750091							duplication	1.2805
YGR129W	SYF2	750400	751047							duplication	1.2805
YGR130C	-	751394	753844							duplication	1.2805
YGR131W	FHN1	754726	755250							duplication	1.2805
YGR132C	PHB1	755589	756452							duplication	1.2805
YGR133W	PEX4	756896	757447							duplication	1.2805
YGR134W	CAF130	757770	761138							duplication	1.2805
YGR135W	PRE9	761392	762168							duplication	1.2805
YGR136W	LSB1	762428	763153							duplication	1.2805
YGR137W	-	762888	763262							duplication	1.2805
YGR149W	-	789031	790329							duplication	1.7424
YGR150C	CCM1	790459	793053							duplication	1.7424
YGR161C-D	-	817747	823015					deletion	0.0849	deletion	0.2362					deletion	0.422			deletion	0.2611
YGR161C-C	-	821693	823015			deletion	0.1754	deletion	0.0849	deletion	0.2362					deletion	0.422			deletion	0.2611																											deletion	0.1004
YGR162W	TIF4631	824059	826917							duplication	1.6811
YGR163W	GTR2	827552	828577							duplication	1.6811
YGR164W	-	828625	828960							duplication	1.6811
YGR176W	-	848720	849067							duplication	1.2558
YGR177C	ATF2	848829	850436							duplication	1.2558
YGR178C	PBP1	851047	853215							duplication	1.2558
YGR179C	OKP1	853675	854895							duplication	1.2558
YGR180C	RNR4	855264	856301							duplication	1.2558
YGR181W	TIM13	858287	858604							duplication	1.2558
YGR182C	-	858551	858904							duplication	1.2558
YGR183C	QCR9	859063	859476							duplication	1.2558
YGR184C	UBR1	859901	865753							duplication	1.2558
YGR185C	TYS1	866336	867520							duplication	1.2558
YGR186W	TFG1	867774	869981							duplication	1.2558
YGR187C	HGH1	870232	871416							duplication	1.2558
YGR188C	BUB1	872044	875109							duplication	1.2558
YGR230W	BNS1	951894	952307							duplication	1.3559
YGR231C	PHB2	952548	953480							duplication	1.3559
YGR232W	NAS6	953960	954646							duplication	1.3559
YGR233C	PHO81	954674	958210							duplication	1.3559
YGR261C	APL6	1014321	1016750							duplication	1.3322
YGR262C	BUD32	1016974	1017759							duplication	1.3322
YGR263C	SAY1	1017967	1019241							duplication	1.3322
YGR264C	MES1	1019598	1021853							duplication	1.3322
YGR265W	-	1021648	1022058							duplication	1.3322
YGR266W	-	1022656	1024761							duplication	1.3322
YGR267C	FOL2	1025004	1025735							duplication	1.3322
YGR268C	HUA1	1026057	1026653							duplication	1.3322
YGR269W	-	1026636	1026962							duplication	1.3322
YGR270W	YTA7	1027370	1031509							duplication	1.3322
YGR270C-A	-	1027382	1027600							duplication	1.3322
YGR288W	MAL13	1070293	1071714			deletion	0.2233	deletion	0.0107	deletion	0.3563	deletion	0.0618	deletion	0.0691			deletion	0.0544	duplication	5.225			deletion	0.6004							deletion	0.0563	deletion	0.4866					deletion	0.1097
YGR289C	MAL11	1073963	1075813			deletion	0.2233	deletion	0.0107	deletion	0.3563	deletion	0.0618	deletion	0.0691	deletion	0.6669	deletion	0.0544	duplication	5.225			deletion	0.5085					deletion	0.6794	deletion	0.0563	deletion	0.4866					deletion	0.1097							deletion	0.0
YGR290W	-	1075482	1075925			deletion	0.2233	deletion	0.0107	deletion	0.3563	deletion	0.0618	deletion	0.0691	deletion	0.6669	deletion	0.0544	duplication	5.225			deletion	0.5085					deletion	0.6794	deletion	0.0563	deletion	0.4866					deletion	0.1097							deletion	0.0
YGR291C	-	1076283	1076504	deletion	0.2521	deletion	0.2233			deletion	0.3563	deletion	0.0618	deletion	0.0691	deletion	0.6669	deletion	0.0544			deletion	0.1877	deletion	0.5085					deletion	0.6794	deletion	0.0563	deletion	0.4866			deletion	0.3801	deletion	0.1097							duplication	3.635
YGR292W	MAL12	1076599	1078353	deletion	0.2521	deletion	0.2233			deletion	0.3563																																					duplication	3.635
YGR293C	-	1079885	1080346	deletion	0.2521					deletion	0.3563									deletion	0.191					deletion	0.2648	deletion	0.24	deletion	0.2966	deletion	0.1583	deletion	0.4827													duplication	3.635
YGR294W	PAU12	1080306	1080668	deletion	0.2521					deletion	0.3563									deletion	0.191					deletion	0.2648			deletion	0.2966	deletion	0.1583	deletion	0.4827					deletion	0.5082
YGR295C	COS6	1081584	1082729	deletion	0.2521					deletion	0.3563																	deletion	0.5258
YGR296W	YRF1-3	1084864	1090591							deletion	0.3563																																					deletion	0.0661
YGR296C-A	-	1088870	1089445							deletion	0.3563																							duplication	2.3748	duplication	1.6967	duplication	1.7772					duplication	2.2151			deletion	0.0661
YGR296C-B	-	1089746	1090228							deletion	0.3563																							duplication	2.3748	duplication	1.6967	duplication	1.7772	deletion	0.4158			duplication	2.2151			deletion	0.0661
YHL009W-A	-	85909	87150	deletion	0.1942	deletion	0.0537	deletion	0.0045	deletion	0.0513	deletion	0.0085	deletion	0.0032	deletion	0.115	deletion	0.0059	deletion	0.0296	deletion	0.0513	deletion	0.0094	deletion	0.0772	deletion	0.1379	deletion	0.0471	deletion	0.0158	deletion	0.5889	deletion	0.3587							deletion	0.0277	deletion	0.1119	deletion	0.4324
YHL009W-B	-	85909	91318	deletion	0.1942	deletion	0.0537	deletion	0.0045	deletion	0.0513	deletion	0.0085	deletion	0.0032	deletion	0.115	deletion	0.0059	deletion	0.0296	deletion	0.0513	deletion	0.0094	deletion	0.0772	deletion	0.1379	deletion	0.0471	deletion	0.0158	deletion	0.5889	deletion	0.3587							deletion	0.0277
YHR017W	YSC83	138694	139851							duplication	1.5444
YHR018C	ARG4	140011	141402							duplication	1.5444
YHR019C	DED81	141894	143558							duplication	1.5444
YHR020W	-	143996	146062							duplication	1.5444
YHR025W	THR1	159438	160511							duplication	1.4226
YHR026W	VMA16	160844	161485							duplication	1.4226
YHR027C	RPN1	161730	164711							duplication	1.4226
YHR031C	RRM3	170799	172970							duplication	1.3196
YHR032W	ERC1	173344	175089							duplication	1.3196
YHR032W-A	-	175195	175374							duplication	1.3196
YHR032C-A	-	175275	175394							duplication	1.3196
YHR033W	-	175548	176819							duplication	1.3196
YHR034C	PIH1	176965	177999							duplication	1.3196
YHR035W	-	178219	180111							duplication	1.3196
YHR036W	BRL1	180345	181760							duplication	1.3196
YHR046C	INM1	197398	198285							duplication	1.4653
YHR047C	AAP1	198740	201310							duplication	1.4653
YHR048W	YHK8	204607	206151							duplication	1.4653
YHR049W	FSH1	206462	207193							duplication	1.4653
YHR049C-A	-	207234	207530							duplication	1.4653
YHR071C-A	-	238910	239230							duplication	1.332
YHR072W	ERG7	239098	241293							duplication	1.332
YHR072W-A	NOP10	241664	241840							duplication	1.332
YHR073W	OSH3	242582	245572							duplication	1.332
YHR073W-A	-	242868	243044							duplication	1.332
YHR073C-B	-	245422	245502							duplication	1.332
YHR074W	QNS1	246193	248337							duplication	1.332
YHR075C	PPE1	248439	249641							duplication	1.332
YHR076W	PTC7	251101	252225							duplication	1.332
YHR077C	NMD2	252374	255756							duplication	1.332
YHR155W	YSP1	407103	410789							duplication	1.2609
YHR156C	LIN1	411384	412406							duplication	1.2609
YHR157W	REC104	412907	413455							duplication	1.2609
YHR158C	KEL1	413685	417179							duplication	1.2609
YHR159W	-	417549	419063							duplication	1.2609
YHR160C	PEX18	419221	420072							duplication	1.2609
YHR161C	YAP1801	420373	422286							duplication	1.2609
YHR162W	-	423072	423461							duplication	1.2609
YHR163W	SOL3	423724	424473							duplication	1.2609
YHR168W	MTG2	440377	441933							duplication	1.4799
YHR169W	DBP8	442181	443476							duplication	1.4799
YHR170W	NMD3	443828	445384							duplication	1.4799													duplication	1.4499
YHR171W	ATG7	445713	447605							duplication	1.4799			duplication	1.3308									duplication	1.4499
YHR186C	KOG1	475999	480672							duplication	1.2653
YHR187W	IKI1	480990	481919							duplication	1.2653					duplication	1.305
YHR188C	GPI16	482005	483837							duplication	1.2653					duplication	1.305
YHR189W	PTH1	484028	484600							duplication	1.2653					duplication	1.305
YHR190W	ERG9	484845	486179							duplication	1.2653					duplication	1.305
YHR191C	CTF8	486230	486631					duplication	1.5195	duplication	1.2653					duplication	1.305
YHR192W	-	486826	487662							duplication	1.2653					duplication	1.305
YHR193C	EGD2	487712	488236							duplication	1.2653					duplication	1.305
YHR193C-A	-	488653	489027							duplication	1.2653					duplication	1.305
YHR194W	MDM31	488657	490396							duplication	1.2653					duplication	1.305
YHR195W	NVJ1	490747	491712							duplication	1.2653					duplication	1.305
YHR196W	UTP9	491931	493658							duplication	1.2653
YHR197W	RIX1	493896	496187							duplication	1.2653
YHR198C	AIM18	496315	497280							duplication	1.2653
YHR199C	AIM46	497490	498422							duplication	1.2653
YHR199C-A	NBL1	498571	498859							duplication	1.2653
YHR200W	RPN10	499079	499885							duplication	1.2653
YHR201C	PPX1	499950	501143							duplication	1.2653
YHR202W	-	502388	504196							duplication	1.2653
YHR203C	RPS4B	504476	505530							duplication	1.2653
YHR204W	MNL1	506319	508709							duplication	1.2653					duplication	1.3016
YHR205W	SCH9	509363	511837							duplication	1.2653					duplication	1.3016
YHR206W	SKN7	512732	514600							duplication	1.2653					duplication	1.3016
YHR207C	SET5	514905	516485							duplication	1.2653					duplication	1.3016
YHR208W	BAT1	517532	518713							duplication	1.2653					duplication	1.3016
YHR209W	CRG1	519437	520312							duplication	1.2653					duplication	1.3016
YHR210C	-	520712	521737							duplication	1.2653					duplication	1.3016																			deletion	0.0262
YHR212C	-	537759	538094			deletion	0.3243	deletion	0.613	deletion	0.5401	deletion	0.0087	deletion	0.0131	deletion	0.657	deletion	0.1012	deletion	0.636	deletion	0.6825			deletion	0.0619	deletion	0.0469	deletion	0.114			deletion	0.4816	deletion	0.6667	deletion	0.545	deletion	0.5309	deletion	0.6804			deletion	0.1329	deletion	0.0552
YHR212W-A	-	538742	538945			deletion	0.3243	deletion	0.613	deletion	0.5401	deletion	0.0087	deletion	0.0131	deletion	0.657	deletion	0.1012	deletion	0.636	deletion	0.6825			deletion	0.0619	deletion	0.0469	deletion	0.114			deletion	0.4816	deletion	0.6667	deletion	0.545	deletion	0.5309	deletion	0.6804			deletion	0.1329	deletion	0.0552
YHR213W	-	539151	539747			deletion	0.3243			deletion	0.5401					duplication	1.7115	deletion	0.1012							deletion	0.0619	deletion	0.0469	deletion	0.114			deletion	0.4816			deletion	0.545	deletion	0.5309					deletion	0.1329	deletion	0.0552
YHR213W-A	-	540549	540782	duplication	3.4751			duplication	2.3994	deletion	0.5401	duplication	2.7383	duplication	2.6573	duplication	1.7115	deletion	0.1012			duplication	2.1075					deletion	0.0469	deletion	0.114			deletion	0.4816	duplication	1.9903	deletion	0.545			duplication	2.5791	duplication	2.0124	deletion	0.1329	deletion	0.0552
YHR213W-B	-	540800	541099	duplication	3.4751			duplication	2.3994	deletion	0.5401	duplication	2.7383	duplication	2.6573	duplication	1.7115					duplication	2.1075					deletion	0.0469	deletion	0.114					duplication	1.9903	deletion	0.545			duplication	2.5791	duplication	2.0124	deletion	0.1329	deletion	0.0552
YHR214W	-	541651	542262	duplication	3.4751			duplication	2.3994	deletion	0.5401	duplication	2.7383	duplication	2.6573	duplication	1.7115					duplication	2.1075					deletion	0.0469	deletion	0.114					duplication	1.9903	deletion	0.545			duplication	2.5791	duplication	2.0124	deletion	0.1329	deletion	0.0552
YHR214W-A	-	543008	543493					duplication	2.3994	deletion	0.5401	duplication	2.7383	duplication	2.6573													deletion	0.0469	deletion	0.114	deletion	0.3869					deletion	0.2222	deletion	0.3856							deletion	0.2627
YHR214C-B	-	543964	549346					deletion	0.0225	deletion	0.5401	deletion	0.1255	deletion	0.1554	deletion	0.3187			deletion	0.3248	deletion	0.3258																									deletion	0.2627
YHR214C-C	-	547910	549346	deletion	0.1691	deletion	0.2042	deletion	0.0225	deletion	0.5401	deletion	0.1255	deletion	0.1554	deletion	0.3187	deletion	0.2495	deletion	0.3248	deletion	0.3258			deletion	0.3567	deletion	0.2905							deletion	0.5133			deletion	0.5868	deletion	0.4346	deletion	0.5733	deletion	0.3278	deletion	0.2627
YHR214C-E	-	551200	551499	duplication	5.411	duplication	2.7865	duplication	4.0139	duplication	3.5972	duplication	4.1995	duplication	4.4153	duplication	2.9109	duplication	2.3258			duplication	3.7254					deletion	0.2905	deletion	0.5665	duplication	1.8541			duplication	2.3369	deletion	0.4922			duplication	2.7971	duplication	2.0792	deletion	0.3278	deletion	0.2627
YHR215W	PHO12	552099	553502	duplication	5.411	duplication	2.7865	duplication	4.0139	duplication	3.5972	duplication	4.1995	duplication	4.4153	duplication	2.9109	duplication	2.3258			duplication	3.7254					deletion	0.2905			duplication	1.8541			duplication	2.3369					duplication	2.7971			deletion	0.3278
YHR216W	IMD2	554396	555967	duplication	5.411	duplication	2.7865	duplication	4.0139	duplication	3.5972	duplication	4.1995	duplication	4.4153	duplication	2.6421	duplication	2.3258	duplication	2.1409	duplication	3.7254	duplication	2.7935	duplication	1.4685	deletion	0.2905			duplication	1.8541			duplication	2.3369			duplication	1.8698	duplication	2.7971	duplication	3.3477			duplication	2.3767
YIL177C	-	483	6147			deletion	0.261			deletion	0.2209	deletion	0.1498																											deletion	0.3074	deletion	0.2747
YIL177W-A	-	846	1328	deletion	0.1362	deletion	0.261	deletion	0.1311	deletion	0.2209	deletion	0.1498	deletion	0.176			deletion	0.2178													deletion	0.4732							deletion	0.3074	deletion	0.2747			deletion	0.2591
YIL174W	-	9469	9696	deletion	0.1664	deletion	0.3808	deletion	0.1144	deletion	0.5096	deletion	0.1249	deletion	0.173	deletion	0.531	deletion	0.0996	deletion	0.1537	deletion	0.4066	deletion	0.2668					deletion	0.4929	deletion	0.4246			deletion	0.3793			deletion	0.0892			deletion	0.0345			duplication	2.4138
YIL173W	VTH1	11492	16141	deletion	0.1664	deletion	0.3808	deletion	0.1144	deletion	0.5096	deletion	0.1249	deletion	0.173	deletion	0.531	deletion	0.0996	deletion	0.1537			deletion	0.2668							deletion	0.4246			deletion	0.3793	deletion	0.3884	deletion	0.0892	deletion	0.5179	deletion	0.0345	deletion	0.3988
YIL172C	IMA3	16784	18553	deletion	0.1664			deletion	0.1144	deletion	0.5096	deletion	0.1249	deletion	0.173	deletion	0.531							deletion	0.2668	duplication	1.7785	duplication	1.9475			deletion	0.4246			deletion	0.3793	deletion	0.3884	deletion	0.0892			deletion	0.0345	deletion	0.3988
YIL171W-A	-	18260	18712	deletion	0.1664			deletion	0.1144	deletion	0.5096	deletion	0.1249	deletion	0.173	deletion	0.531							deletion	0.2668	duplication	1.7785	duplication	1.9475			deletion	0.4246			deletion	0.3793	deletion	0.3884	deletion	0.0892			deletion	0.0345	deletion	0.3988
YIL171W	-	19515	19844	deletion	0.1664			deletion	0.1144	deletion	0.5096	deletion	0.1249	deletion	0.173									deletion	0.2668	duplication	1.7785	duplication	1.9475			deletion	0.4246			deletion	0.3793							deletion	0.0345	deletion	0.3988	duplication	2.6523
YIL164C	NIT1	34087	34686							duplication	1.3284
YIL163C	-	36899	37252							duplication	1.3284
YIL162W	SUC2	37385	38983							duplication	1.3284					duplication	3.9466			duplication	2.1596			duplication	3.0689	duplication	3.2407	duplication	3.1652	duplication	1.9884									duplication	2.7488	duplication	2.0644
YIL161W	-	39433	40140							duplication	1.3284
YIL160C	POT1	40191	41444							duplication	1.3284
YIL159W	BNR1	41825	45952							duplication	1.3284
YIL158W	AIM20	46201	46815							duplication	1.3284
YIL157C	COA1	46949	47542							duplication	1.3284
YIL156W-A	-	47292	47693							duplication	1.3284
YIL156W-B	-	47690	47973							duplication	1.3284
YIL156W	UBP7	48091	51306							duplication	1.3284
YIL155C	GUT2	51759	53708							duplication	1.3284
YIL154C	IMP2'	53981	55021							duplication	1.3284
YIL153W	RRD1	55198	56379							duplication	1.3284
YIL152W	-	56545	57252							duplication	1.3284
YIL151C	-	57338	60694							duplication	1.3284
YIL150C	MCM10	61013	62728							duplication	1.3284
YIL149C	MLP2	63028	68067							duplication	1.3284
YIL148W	RPL40A	68708	69528							duplication	1.3284
YIL147C	SLN1	69791	73453							duplication	1.3284
YIL146C	ATG32	74184	75773							duplication	1.3284
YIL145C	PAN6	76354	77283							duplication	1.3284
YIL144W	TID3	78074	80149							duplication	1.3284
YIL143C	SSL2	80510	83041							duplication	1.3284
YIL142C-A	-	83208	83540							duplication	1.3284
YIL142W	CCT2	83302	84885							duplication	1.3284
YIL141W	-	85053	85442							duplication	1.3284
YIL140W	AXL2	85366	87837							duplication	1.3284
YIL139C	REV7	87979	88716							duplication	1.3284
YIL138C	TPM2	89230	89715							duplication	1.3284
YIL137C	TMA108	89948	92788							duplication	1.3284
YIL136W	OM45	93619	94800							duplication	1.3284
YIL135C	VHS2	95065	96375							duplication	1.3284
YIL134C-A	-	96522	96725							duplication	1.3284
YIL134W	FLX1	97395	98330							duplication	1.3284
YIL133C	RPL16A	98527	99416							duplication	1.3284
YIL132C	CSM2	99860	100501							duplication	1.3284
YIL131C	FKH1	100781	102235							duplication	1.3284
YIL130W	ASG1	102782	105676							duplication	1.3284
YIL129C	TAO3	106107	113237							duplication	1.3284
YIL128W	MET18	113806	116904							duplication	1.3284
YIL127C	RRT14	117024	117644							duplication	1.3284
YIL126W	STH1	117992	122071							duplication	1.3284
YIL125W	KGD1	122689	125733							duplication	1.3284
YIL124W	AYR1	126204	127097							duplication	1.3284
YIL123W	SIM1	127662	129581							duplication	1.3284
YIL122W	POG1	130610	131665							duplication	1.3284
YIL113W	SDP1	150559	151188							duplication	1.3131
YIL112W	HOS4	151595	154846							duplication	1.3131
YIL111W	COX5B	155222	155765							duplication	1.3131
YIL110W	HPM1	156045	157178							duplication	1.3131
YIL109C	SEC24	157385	160165							duplication	1.3131
YIL106W	MOB1	166415	167444							duplication	1.2869
YIL105C	SLM1	167581	169641							duplication	1.2869
YIL105W-A	-	167664	167804							duplication	1.2869
YIL104C	SHQ1	169982	171505							duplication	1.2869
YIL103W	DPH1	171751	173028							duplication	1.2869
YIL102C-A	-	173365	173592							duplication	1.2869
YIL102C	-	174582	174887							duplication	1.2869
YIL101C	XBP1	175307	177250							duplication	1.2869
YIL100C-A	-	177343	177681							duplication	1.2869																					deletion	0.7391									deletion	0.4731
YIL100W	-	177373	177726							duplication	1.2869																					deletion	0.7391
YIL099W	SGA1	178004	179653							duplication	1.2869																					deletion	0.7391
YIL098C	FMC1	179772	180239							duplication	1.2869											duplication	2.1095
YIL097W	FYV10	180427	181977							duplication	1.2869											duplication	2.1095
YIL092W	-	189066	190967							duplication	1.4297
YIL091C	UTP25	191030	193195							duplication	1.4297
YIL090W	ICE2	193595	195070							duplication	1.4297
YIL089W	-	195599	196216							duplication	1.4297
YIL082W	-	205635	206507	deletion	0.0204	deletion	0.3083	deletion	0.0096	deletion	0.4773					deletion	0.4713			deletion	0.0338					deletion	0.0266	deletion	0.043	deletion	0.1735							duplication	3.4527	duplication	3.1329			duplication	2.8511	duplication	2.74
YIL082W-A	-	205635	210132	deletion	0.0204	deletion	0.3083	deletion	0.0096	deletion	0.4773					deletion	0.4713			deletion	0.0338					deletion	0.0266	deletion	0.043	deletion	0.1735
YIL080W	-	205635	210357	deletion	0.0204	deletion	0.3083	deletion	0.0096	deletion	0.4773					deletion	0.4713			deletion	0.0338					deletion	0.0266	deletion	0.043	deletion	0.1735
YIL078W	THS1	212499	214703							duplication	1.3047					duplication	1.3168
YIL077C	-	214991	215953							duplication	1.3047					duplication	1.3168
YIL076W	SEC28	216658	217548							duplication	1.3047					duplication	1.3168
YIL075C	RPN2	217863	220700							duplication	1.3047					duplication	1.3168
YIL074C	SER33	221081	222490							duplication	1.3047					duplication	1.3168
YIL073C	SPO22	222937	225954							duplication	1.3047
YIL050W	PCL7	258913	259770							duplication	1.2652
YIL049W	DFG10	260158	260919							duplication	1.2652
YIL048W	NEO1	261437	264892							duplication	1.2652					duplication	1.2938
YIL047C-A	-	265099	265467							duplication	1.2652					duplication	1.2938
YIL047C	SYG1	265115	267823							duplication	1.2652					duplication	1.2938
YIL046W-A	-	268309	268473							duplication	1.2652					duplication	1.2938															deletion	0.7033
YIL046W	MET30	268651	270573							duplication	1.2652					duplication	1.2938
YIL045W	PIG2	271161	272777							duplication	1.2652					duplication	1.2938
YIL044C	AGE2	272950	273846							duplication	1.2652					duplication	1.2938
YIL043C	CBR1	274072	274926							duplication	1.2652					duplication	1.2938
YIL042C	PKP1	275108	276292							duplication	1.2652					duplication	1.2938
YIL041W	GVP36	276525	277505							duplication	1.2652					duplication	1.2938
YIL040W	APQ12	277723	278139							duplication	1.2652					duplication	1.2938
YIL039W	TED1	278426	279847							duplication	1.2652					duplication	1.2938
YIL038C	NOT3	280142	282652							duplication	1.2652
YIL037C	PRM2	283029	284999							duplication	1.2652
YIL036W	CST6	285666	287429							duplication	1.2652
YIL035C	CKA1	287790	288908							duplication	1.2652
YIL034C	CAP2	289226	290089							duplication	1.2652
YIL033C	BCY1	290419	291669							duplication	1.2652
YIL032C	-	291961	292317							duplication	1.2652
YIL031W	ULP2	292633	295737							duplication	1.2652
YIL030W-A	-	295565	295903							duplication	1.2652
YIL030C	SSM4	296050	300009							duplication	1.2652
YIL029W-A	-	299735	300106							duplication	1.2652
YIL029C	-	300829	301257							duplication	1.2652																													deletion	0.0414	deletion	0.1525
YIL028W	-	302100	302498							duplication	1.2652
YIL027C	KRE27	303679	304104							duplication	1.2652
YIL026C	IRR1	304477	307929							duplication	1.2652
YIL025C	-	308201	308575							duplication	1.2652					duplication	1.5348
YIL024C	-	308602	309171							duplication	1.2652					duplication	1.5348
YIL023C	YKE4	309386	310426							duplication	1.2652
YIL022W	TIM44	311165	312460							duplication	1.2652
YIL021W	RPB3	312905	313861							duplication	1.2652
YIL021C-A	-	313199	313468							duplication	1.2652
YIL020C-A	-	313713	314051							duplication	1.2652
YIL020C	HIS6	314035	314820							duplication	1.2652
YIL019W	FAF1	315093	316133							duplication	1.2652
YIL018W	RPL2B	316768	317932							duplication	1.2652
YIL017C	VID28	318200	320965							duplication	1.2652
YIL016W	SNL1	321454	321933							duplication	1.2652
YIR020C	-	394255	394557	duplication	1.338					duplication	1.4731											duplication	2.1799	duplication	1.3048
YIR020W-A	-	394917	395159	duplication	1.338					duplication	1.4731											duplication	2.1799	duplication	1.3048
YIR020C-B	-	397215	397949	duplication	1.338					duplication	1.4731											duplication	2.1799	duplication	1.3048
YIR021W	MRS1	397294	398385	duplication	1.338					duplication	1.4731											duplication	2.1799	duplication	1.3048
YIR021W-A	-	398514	398726	duplication	1.338					duplication	1.4731											duplication	2.1799	duplication	1.3048
YIR022W	SEC11	398733	399236	duplication	1.338					duplication	1.4731					duplication	1.4445					duplication	2.1799	duplication	1.3048
YIR023W	DAL81	399777	402689	duplication	1.338					duplication	1.4731					duplication	1.4445							duplication	1.3048
YIR023C-A	-	402383	402706	duplication	1.338					duplication	1.4731	duplication	1.3726			duplication	1.4445							duplication	1.3048
YIR024C	-	402841	403491	duplication	1.338					duplication	1.4731	duplication	1.3726			duplication	1.4445							duplication	1.3048
YIR025W	MND2	403659	404765	duplication	1.338					duplication	1.4731	duplication	1.3726			duplication	1.4445	duplication	1.4236					duplication	1.3048
YIR026C	YVH1	404873	405967	duplication	1.338					duplication	1.4731					duplication	1.4445							duplication	1.3048
YIR027C	DAL1	406260	407642	duplication	1.338					duplication	1.4731													duplication	1.3048																	duplication	1.2436
YIR028W	DAL4	408468	410375	duplication	1.338					duplication	1.4731																															duplication	1.2436
YIR029W	DAL2	410807	411838	duplication	1.338					duplication	1.4731																															duplication	1.2436
YIR030C	DCG1	412036	412770	duplication	1.338					duplication	1.4731																															duplication	1.2436
YIR030W-A	-	412899	413282	duplication	1.338					duplication	1.4731																															duplication	1.2436
YIR031C	DAL7	413015	414679	duplication	1.338					duplication	1.4731					duplication	1.4959																									duplication	1.2436
YIR032C	DAL3	415030	415617	duplication	1.338					duplication	1.4731					duplication	1.4959																									duplication	1.2436
YIR033W	MGA2	416124	419465	duplication	1.338					duplication	1.4731
YIR040C	-	433389	433721	deletion	0.1255	deletion	0.2449	deletion	0.1209	deletion	0.422	deletion	0.1411	deletion	0.1428			deletion	0.1036	deletion	0.1089	deletion	0.2281	deletion	0.2891	deletion	0.1187																	deletion	0.2804	deletion	0.1717
YIR041W	PAU15	433929	434303	deletion	0.1255	deletion	0.2449	deletion	0.1209	deletion	0.422	deletion	0.1411	deletion	0.1428	deletion	0.2046	deletion	0.1036	deletion	0.1089	deletion	0.2281	deletion	0.2891	deletion	0.1187	deletion	0.0805	deletion	0.074	deletion	0.0449	deletion	0.125	deletion	0.0464	deletion	0.1243	deletion	0.0424	deletion	0.0743	deletion	0.2804	deletion	0.1717	deletion	0.0099
YIR042C	-	435273	435983	deletion	0.1255			deletion	0.1209	deletion	0.422	deletion	0.1411	deletion	0.1428			deletion	0.1036	deletion	0.1089			deletion	0.2891	deletion	0.1187	deletion	0.0805	deletion	0.074	deletion	0.0449	deletion	0.125	deletion	0.0464	deletion	0.1243	deletion	0.0424	deletion	0.0743	deletion	0.2804	deletion	0.1717
YIR043C	-	437043	437735	deletion	0.1255			deletion	0.1209	deletion	0.422									deletion	0.1089			deletion	0.2891	deletion	0.1187	deletion	0.0805	deletion	0.074			deletion	0.125			deletion	0.1243					deletion	0.2804	deletion	0.1717
YIR044C	-	437994	438179	deletion	0.1255	deletion	0.3792	deletion	0.1209	deletion	0.422							deletion	0.131					deletion	0.2891	deletion	0.1187	deletion	0.0805	deletion	0.074	deletion	0.4114	deletion	0.125			deletion	0.1243			deletion	0.3252	deletion	0.2804	deletion	0.1717
YJL225W-A	-	829	1311	deletion	0.1755	deletion	0.2707	deletion	0.1651	deletion	0.1345	deletion	0.1411	deletion	0.1818			deletion	0.3109					deletion	0.3495															deletion	0.3176	deletion	0.2441			deletion	0.277
YJL223C	PAU1	8776	9138	deletion	0.1857			deletion	0.0919	deletion	0.3019	deletion	0.1491	deletion	0.1781					deletion	0.2982															deletion	0.3147			deletion	0.0991
YJL222W-B	-	9346	9483	deletion	0.1857	deletion	0.5519	deletion	0.0919	deletion	0.3019	deletion	0.1491	deletion	0.1781	deletion	0.4195			deletion	0.2982	deletion	0.4117	deletion	0.1516					deletion	0.5507	deletion	0.4882			deletion	0.3147			deletion	0.0991			deletion	0.0254			duplication	2.6016
YJL222W-A	-	9452	9679	deletion	0.1857	deletion	0.5519	deletion	0.0919	deletion	0.3019	deletion	0.1491	deletion	0.1781	deletion	0.4195	deletion	0.2316	deletion	0.2982	deletion	0.4117	deletion	0.1516					deletion	0.5507	deletion	0.4882			deletion	0.3147			deletion	0.0991			deletion	0.0254			duplication	2.6016
YJL203W	PRP21	53341	54183							duplication	1.2768					duplication	1.314
YJL202C	-	53943	54290							duplication	1.2768					duplication	1.314
YJL201W	ECM25	54379	56178							duplication	1.2768					duplication	1.314
YJL200C	ACO2	56444	58813							duplication	1.2768					duplication	1.314
YJL199C	MBB1	59856	60182							duplication	1.2768					duplication	1.314
YJL198W	PHO90	60844	63489							duplication	1.2768					duplication	1.314
YJL197W	UBP12	63805	67569							duplication	1.2768					duplication	1.314
YJL197C-A	-	65805	66086							duplication	1.2768					duplication	1.314
YJL196C	ELO1	67850	68782							duplication	1.2768					duplication	1.314
YJL195C	-	69241	69942							duplication	1.2768					duplication	1.314
YJL194W	CDC6	69338	70879							duplication	1.2768					duplication	1.314
YJL193W	-	71366	72574							duplication	1.2768					duplication	1.314
YJL192C	SOP4	72710	73414							duplication	1.2768					duplication	1.314
YJL191W	RPS14B	73787	74611							duplication	1.2768					duplication	1.314
YJL190C	RPS22A	74910	75302							duplication	1.2768					duplication	1.314
YJL189W	RPL39	75933	76474							duplication	1.2768					duplication	1.314
YJL188C	BUD19	76202	76510							duplication	1.2768					duplication	1.314
YJL187C	SWE1	76803	79262							duplication	1.2768					duplication	1.314
YJL186W	MNN5	80155	81915							duplication	1.2768					duplication	1.314
YJL185C	-	82095	82976							duplication	1.2768					duplication	1.314
YJL184W	GON7	83448	83819							duplication	1.2768					duplication	1.314
YJL183W	MNN11	84068	85336							duplication	1.2768					duplication	1.314
YJL182C	-	85435	85752							duplication	1.2768					duplication	1.314
YJL131C	AIM23	164278	165348							duplication	1.5075													duplication	1.2919
YJL114W	-	197915	198595	deletion	0.0063	deletion	0.4134	deletion	0.1395	deletion	0.5008	deletion	0.0022	deletion	0.0015	deletion	0.4867	deletion	0.0027	deletion	0.0438	deletion	0.0623	deletion	0.015	deletion	0.2627	deletion	0.4397	deletion	0.1878	deletion	0.0266	deletion	0.5615			deletion	0.4242	deletion	0.3616	deletion	0.3288	deletion	0.1002	deletion	0.3661	deletion	0.2584
YJL113W	-	198678	203325	deletion	0.0063	deletion	0.4134	deletion	0.1395	deletion	0.5008	deletion	0.0022	deletion	0.0015	deletion	0.4867	deletion	0.0027	deletion	0.0438	deletion	0.0623	deletion	0.015	deletion	0.2627	deletion	0.4397	deletion	0.1878	deletion	0.0266	deletion	0.5615									deletion	0.1002	deletion	0.3661
YJL086C	-	272478	272846							duplication	1.2897
YJL085W	EXO70	272827	274698							duplication	1.2897
YJL084C	ALY2	274862	278002							duplication	1.2897
YJL083W	TAX4	278841	280655							duplication	1.2897
YJL082W	IML2	281185	283380							duplication	1.2897
YJL081C	ARP4	283802	285271							duplication	1.2897
YJL080C	SCP160	285558	289226							duplication	1.2897
YJL079C	PRY1	289875	290774							duplication	1.2897																					deletion	0.7311							deletion	0.6893
YJL073W	JEM1	303181	305118							duplication	1.2831
YJL072C	PSF2	305221	305862							duplication	1.2831
YJL071W	ARG2	306132	307856							duplication	1.2831
YJL070C	-	307971	310637							duplication	1.2831
YJL069C	UTP18	310922	312706							duplication	1.2831
YJL068C	-	313016	313915							duplication	1.2831
YJL067W	-	314084	314434							duplication	1.2831					duplication	1.5931
YJL066C	MPM1	314114	314872							duplication	1.2831					duplication	1.5931
YJL065C	DLS1	315054	315557							duplication	1.2831					duplication	1.5931
YJL064W	-	315175	315570							duplication	1.2831					duplication	1.5931
YJL063C	MRPL8	315759	316475							duplication	1.2831					duplication	1.5931
YJL062W-A	COA3	316723	316980							duplication	1.2831					duplication	1.5931
YJL062W	LAS21	317284	319776							duplication	1.2831					duplication	1.5931
YJL061W	NUP82	320016	322157							duplication	1.2831
YJL060W	BNA3	323386	324720							duplication	1.2831
YJL059W	YHC3	324964	326190							duplication	1.2831
YJL058C	BIT61	326242	327873							duplication	1.2831
YJL057C	IKS1	328118	330121							duplication	1.2831
YJL056C	ZAP1	330431	333073							duplication	1.2831
YJL055W	-	333357	334094							duplication	1.2831
YJL054W	TIM54	334265	335701							duplication	1.2831
YJL053W	PEP8	335898	337037							duplication	1.2831
YJL052C-A	-	337884	338003							duplication	1.2831
YJL052W	TDH1	338271	339269							duplication	1.2831					duplication	1.491
YJL051W	IRC8	339787	342255							duplication	1.2831					duplication	1.491
YJL050W	MTR4	342522	345743							duplication	1.2831
YJL049W	-	345973	347325							duplication	1.2831
YJL048C	UBX6	347447	348637							duplication	1.2831
YJL047C-A	-	349044	349178							duplication	1.2831
YJL047C	RTT101	349580	352108							duplication	1.2831
YJL046W	AIM22	352386	353615							duplication	1.2831
YJL045W	-	356024	357928							duplication	1.2831
YJL044C	GYP6	358300	359676							duplication	1.2831					duplication	1.4532
YJL043W	-	360130	360903							duplication	1.2831					duplication	1.4532																									deletion	0.7107
YJL042W	MHP1	361249	365445							duplication	1.2831
YJL041W	NSP1	365784	368373							duplication	1.2831
YJL039C	NUP192	368748	373799							duplication	1.2831
YJL038C	LOH1	375115	375774							duplication	1.2831
YJL037W	IRC18	376662	377336							duplication	1.2831
YJL036W	SNX4	378825	380096							duplication	1.2831
YJL035C	TAD2	380249	381001							duplication	1.2831
YJL033W	HCA4	383837	386149							duplication	1.2815
YJL032W	-	386348	386662							duplication	1.2815
YJL031C	BET4	386368	387438							duplication	1.2815
YJL030W	MAD2	387657	388247							duplication	1.2815
YJL029C	VPS53	388385	390853							duplication	1.2815
YJL028W	-	391311	391646							duplication	1.2815
YJL027C	-	391833	392249							duplication	1.2815
YJL026W	RNR2	392404	393603							duplication	1.2815
YJL026C-A	-	393066	393287							duplication	1.2815
YJL025W	RRN7	393967	395511							duplication	1.2815
YJL024C	APS3	395931	396592							duplication	1.2815
YJL023C	PET130	397355	398398							duplication	1.2815
YJL022W	-	398109	398417							duplication	1.2815
YJL020C	BBC1	398937	402410							duplication	1.2815
YJL020W-A	-	400981	401238							duplication	1.2815
YJL019W	MPS3	402897	404945							duplication	1.2815
YJL016W	-	405588	407273							duplication	1.2815
YJL015C	-	407142	407426							duplication	1.2815
YJL014W	CCT3	407558	409162							duplication	1.2815
YJL013C	MAD3	409493	411040							duplication	1.2815
YJL012C	VTC4	411234	413399							duplication	1.2815
YJL011C	RPC17	414285	414770							duplication	1.2815
YJL010C	NOP9	417562	419562							duplication	1.2815
YJL009W	-	419855	420181							duplication	1.2815
YJL008C	CCT8	419957	421663							duplication	1.2815
YJL007C	-	422698	423012							duplication	1.2815
YJL006C	CTK2	423138	424109							duplication	1.2815
YJL005W	CYR1	425157	431237							duplication	1.2815
YJL004C	SYS1	431589	432200							duplication	1.2815
YJL003W	COX16	432644	433000							duplication	1.2815
YJL002C	OST1	433221	434651							duplication	1.2815
YJL001W	PRE3	435163	435926							duplication	1.2815
YJR001W	AVT1	436802	438610							duplication	1.2815
YJR002W	MPP10	438865	440646							duplication	1.2815
YJR003C	-	440994	442553							duplication	1.2815
YJR004C	SAG1	442909	444861							duplication	1.2815
YJR005W	APL1	445923	448025							duplication	1.2815
YJR005C-A	-	448477	448758							duplication	1.2815
YJR006W	POL31	449202	450665							duplication	1.2815					duplication	1.5332
YJR007W	SUI2	451020	451934							duplication	1.2815					duplication	1.5332
YJR008W	-	452430	453446							duplication	1.2815					duplication	1.5332
YJR009C	TDH2	453683	454681							duplication	1.2815					duplication	1.5332
YJR010W	MET3	456239	457774							duplication	1.2815
YJR010C-A	SPC1	458077	458361							duplication	1.2815
YJR011C	-	458641	459426							duplication	1.2815
YJR012C	-	459795	460418							duplication	1.2815
YJR013W	GPI14	460382	461593							duplication	1.2815					duplication	1.524
YJR014W	TMA22	461829	462425							duplication	1.2815					duplication	1.524
YJR015W	-	462721	464253							duplication	1.2815					duplication	1.524
YJR016C	ILV3	464451	466208							duplication	1.2815					duplication	1.524
YJR017C	ESS1	466521	467033							duplication	1.2815					duplication	1.524
YJR018W	-	466786	467148							duplication	1.2815					duplication	1.524
YJR019C	TES1	467232	468281							duplication	1.2815					duplication	1.524
YJR020W	-	468001	468333							duplication	1.2815					duplication	1.524
YJR021C	REC107	468555	469579							duplication	1.2815					duplication	1.524
YJR022W	LSM8	469784	470113							duplication	1.2815					duplication	1.524
YJR023C	-	469804	470205							duplication	1.2815					duplication	1.524
YJR024C	MDE1	470230	470964							duplication	1.2815					duplication	1.524
YJR026W	-	472760	474082	deletion	0.1645	deletion	0.1356	deletion	0.0772	deletion	0.2211	deletion	0.1029	deletion	0.1422	deletion	0.3004	deletion	0.1612	deletion	0.1062	deletion	0.1346			deletion	0.3051	deletion	0.2322	deletion	0.2914					deletion	0.5124	deletion	0.4916	deletion	0.549	deletion	0.4255			deletion	0.4837	deletion	0.0602
YJR027W	-	472760	478028	deletion	0.1645	deletion	0.1356	deletion	0.0772	deletion	0.2211	deletion	0.1029	deletion	0.1422	deletion	0.3004	deletion	0.1612	deletion	0.1062	deletion	0.1346			deletion	0.3051	deletion	0.2322	deletion	0.2914									deletion	0.549							deletion	0.0602
YJR028W	-	478344	479666	deletion	0.1645	deletion	0.1356	deletion	0.0772	deletion	0.2211	deletion	0.1029	deletion	0.1422	deletion	0.3004	deletion	0.1612	deletion	0.1062	deletion	0.1346			deletion	0.3051	deletion	0.2322	deletion	0.2914			deletion	0.4852	deletion	0.3905	deletion	0.3191	deletion	0.549	deletion	0.3318	deletion	0.3762	deletion	0.4003	deletion	0.0602
YJR031C	GEA1	486586	490812							duplication	1.4406
YJR032W	CPR7	491081	492262							duplication	1.4406
YJR033C	RAV1	492378	496451							duplication	1.4406
YJR034W	PET191	496683	497009							duplication	1.4406
YJR035W	RAD26	497355	500612							duplication	1.4406					duplication	1.357
YJR036C	HUL4	500713	503391							duplication	1.4406					duplication	1.357
YJR037W	-	503102	503485							duplication	1.4406					duplication	1.357
YJR038C	-	503710	504072							duplication	1.4406					duplication	1.357
YJR039W	-	503936	507301							duplication	1.4406
YJR057W	CDC8	544062	544712							duplication	1.3235
YJR058C	APS2	544732	545175							duplication	1.3235
YJR059W	PTK2	545787	548243							duplication	1.3235
YJR060W	CBF1	548759	549814							duplication	1.3235					duplication	1.4873
YJR061W	-	550511	553318							duplication	1.3235
YJR062C	NTA1	553476	554849							duplication	1.3235
YJR063W	RPA12	555195	555572							duplication	1.3235
YJR064W	CCT5	555914	557602							duplication	1.3235					duplication	1.4414
YJR065C	ARP3	557809	559158							duplication	1.3235					duplication	1.4414
YJR066W	TOR1	559416	566828							duplication	1.3235					duplication	1.4414
YJR067C	YAE1	567019	567444							duplication	1.3235					duplication	1.4414
YJR068W	RFC2	567643	568704							duplication	1.3235					duplication	1.4414
YJR069C	HAM1	568806	569399							duplication	1.3235					duplication	1.4414
YJR070C	LIA1	569621	570598							duplication	1.3235					duplication	1.4414
YJR071W	-	570405	570773							duplication	1.3235					duplication	1.4414
YJR072C	NPA3	570967	572124							duplication	1.3235					duplication	1.4414
YJR073C	OPI3	572315	572935							duplication	1.3235					duplication	1.4414
YJR074W	MOG1	573095	573751							duplication	1.3235					duplication	1.4414
YJR075W	HOC1	573981	575171							duplication	1.3235					duplication	1.4414
YJR076C	CDC11	575354	576601							duplication	1.3235
YJR077C	MIR1	577255	578190							duplication	1.3235
YJR078W	BNA2	578860	580221							duplication	1.3235
YJR079W	-	580205	581239							duplication	1.3235
YJR080C	AIM24	580432	581616							duplication	1.3235
YJR082C	EAF6	581914	582255							duplication	1.3235
YJR083C	ACF4	582608	583537							duplication	1.3235
YJR084W	CSN12	583733	585004							duplication	1.3235
YJR085C	-	585120	585437							duplication	1.3235
YJR086W	STE18	586068	586400							duplication	1.3235
YJR087W	-	586400	586750							duplication	1.3235
YJR128W	-	662921	663280							duplication	1.3576					duplication	1.3184															deletion	0.6915
YJR129C	-	664000	665019							duplication	1.3576					duplication	1.3184
YJR130C	STR2	665218	667137							duplication	1.3576					duplication	1.3184
YJR131W	MNS1	667644	669293							duplication	1.3576					duplication	1.3184
YJR132W	NMD5	669522	672668							duplication	1.3576
YJR133W	XPT1	672991	673620							duplication	1.3576
YJR134C	SGM1	673729	675852							duplication	1.3576
YJR135C	MCM22	676059	676778							duplication	1.3576
YJR135W-A	TIM8	676971	677234							duplication	1.3576
YJR136C	TTI2	677441	678706							duplication	1.3576
YJR137C	MET5	678957	683285							duplication	1.3576
YJR151W-A	-	717580	717630	duplication	1.3883					duplication	1.5726					duplication	1.5582																									duplication	1.2574					duplication	1.303
YJR152W	DAL5	719666	721297	duplication	1.3883					duplication	1.5726																																					duplication	1.303
YJR153W	PGU1	722815	723900	duplication	1.3883			deletion	0.0	duplication	1.5726																					deletion	0.0124	deletion	0.5182	deletion	0.0029			deletion	0.0038	deletion	0.0023	deletion	0.0055			duplication	1.303
YJR154W	-	725784	726824	duplication	1.3883					duplication	1.5726
YJR155W	AAD10	727405	728271							duplication	1.5726	duplication	2.6339			duplication	2.0096									deletion	0.0506	deletion	0.0692	deletion	0.1354	duplication	2.9647	duplication	1.9717					duplication	2.0322	duplication	2.2392
YJR156C	THI11	728574	729596							duplication	1.5726	duplication	2.6339			duplication	2.0096									deletion	0.0506					duplication	2.9647							duplication	2.0322	duplication	2.2392
YJR157W	-	730515	730877	deletion	0.5952	deletion	0.2556	deletion	0.558	deletion	0.2712	deletion	0.5459	deletion	0.5933	deletion	0.3142	deletion	0.5072	deletion	0.5324	deletion	0.2351			deletion	0.0506	deletion	0.0182	deletion	0.0316	deletion	0.0153	deletion	0.2754	deletion	0.0786	deletion	0.4605	deletion	0.468	deletion	0.5079			deletion	0.4354	deletion	0.5546
YJR158W	HXT16	732440	734143	deletion	0.5952	deletion	0.2556	deletion	0.558	deletion	0.2712					deletion	0.3142			deletion	0.5324	deletion	0.2351			deletion	0.0506	deletion	0.0182	deletion	0.0316	deletion	0.0153	deletion	0.2754	deletion	0.0786	deletion	0.4605	deletion	0.468	deletion	0.5079	deletion	0.5594	deletion	0.4354	deletion	0.5546
YJR159W	SOR1	736044	737117			deletion	0.2556	deletion	0.558	deletion	0.2712	deletion	0.5669	deletion	0.5576	deletion	0.3142	deletion	0.4935	deletion	0.5324	deletion	0.2351			deletion	0.0506	deletion	0.0182	deletion	0.0316	deletion	0.0153	deletion	0.2754	deletion	0.0786	deletion	0.4605	deletion	0.468	deletion	0.5079	deletion	0.5594	deletion	0.4354	deletion	0.5546
YJR160C	MPH3	738008	739816			deletion	0.2556	deletion	0.558	deletion	0.2712			deletion	0.5576	deletion	0.3142			deletion	0.5324	deletion	0.2351			deletion	0.0506	deletion	0.0182	deletion	0.0316	deletion	0.0153	deletion	0.2754	deletion	0.0786									deletion	0.4354
YKL187C	-	89284	91536							duplication	1.2963													duplication	1.5338
YKL186C	MTR2	92744	93465							duplication	1.2963													duplication	1.5338
YKL185W	ASH1	94499	96265							duplication	1.2963													duplication	1.5338
YKL184W	SPE1	96757	98157							duplication	1.2963													duplication	1.5338
YKL183C-A	-	98395	98607							duplication	1.2963													duplication	1.5338
YKL183W	LOT5	98721	99641							duplication	1.2963													duplication	1.5338
YKL182W	FAS1	100671	106826							duplication	1.2963													duplication	1.5338
YKL181W	PRS1	107316	108599							duplication	1.2963													duplication	1.5338
YKL180W	RPL17A	109269	110129							duplication	1.2963													duplication	1.5338
YKL179C	COY1	110464	112503							duplication	1.2963													duplication	1.5338
YKL178C	STE3	113215	114627							duplication	1.2963													duplication	1.5338
YKL177W	-	114356	114694							duplication	1.2963													duplication	1.5338
YKL176C	LST4	115500	117986							duplication	1.2963													duplication	1.5338
YKL175W	ZRT3	118793	120304							duplication	1.2963													duplication	1.5338
YKL174C	TPO5	120380	122236							duplication	1.2963													duplication	1.5338
YKL173W	SNU114	122517	125543							duplication	1.2963													duplication	1.5338
YKL172W	EBP2	125759	127042							duplication	1.2963													duplication	1.5338
YKL171W	NNK1	127475	130261							duplication	1.2963													duplication	1.5338
YKL170W	MRPL38	130634	131050							duplication	1.2963													duplication	1.5338
YKL169C	-	130685	131068							duplication	1.2963													duplication	1.5338
YKL168C	KKQ8	131288	133462							duplication	1.2963													duplication	1.5338
YKL167C	MRP49	133721	134134							duplication	1.2963													duplication	1.5338
YKL166C	TPK3	134509	135705							duplication	1.2963													duplication	1.5338
YKL165C-A	-	135790	136023							duplication	1.2963													duplication	1.5338
YKL165C	MCD4	137932	140691							duplication	1.2963													duplication	1.5338
YKL136W	-	186416	186814							duplication	1.4692													duplication	1.5019
YKL135C	APL2	186460	188640							duplication	1.4692													duplication	1.5019
YKL134C	OCT1	189124	191442							duplication	1.4692													duplication	1.5019
YKL133C	-	191679	193070							duplication	1.4692													duplication	1.5019
YKL132C	RMA1	193574	194866							duplication	1.4692													duplication	1.5019
YKL131W	-	194478	194999							duplication	1.4692													duplication	1.5019
YKL078W	DHR2	288845	291052							duplication	1.3321													duplication	1.5093
YKL077W	-	291453	292631							duplication	1.3321													duplication	1.5093
YKL076C	PSY1	292838	293221							duplication	1.3321													duplication	1.5093
YKL075C	-	292956	294308							duplication	1.3321													duplication	1.5093
YKL074C	MUD2	294610	296193							duplication	1.3321													duplication	1.5093
YKL073W	LHS1	296430	299075							duplication	1.3321													duplication	1.5093
YKL072W	STB6	299582	301882							duplication	1.3321													duplication	1.5093
YKL071W	-	305114	305884							duplication	1.3321													duplication	1.5093
YKL070W	-	306211	306720							duplication	1.3321													duplication	1.5093
YKL051W	SFK1	341312	342373							duplication	1.3169													duplication	1.5593
YKL050C	-	342852	345620							duplication	1.3169													duplication	1.5593
YKL049C	CSE4	346075	346764							duplication	1.3169													duplication	1.5593
YKL048C	ELM1	347214	349136							duplication	1.3169													duplication	1.5593
YKL047W	-	349463	351013							duplication	1.3169													duplication	1.5593
YKL046C	DCW1	351275	352624							duplication	1.3169													duplication	1.5593
YKL045W	PRI2	353493	355079							duplication	1.3169
YKL044W	-	356322	356642							duplication	1.3169													duplication	1.5573
YKL043W	PHD1	356748	357848							duplication	1.3169													duplication	1.5573
YKL042W	SPC42	358475	359566							duplication	1.3169													duplication	1.5573
YKL041W	VPS24	360143	360817							duplication	1.3169													duplication	1.5573
YKL040C	NFU1	361058	361828							duplication	1.3169													duplication	1.5573
YKL039W	PTM1	362622	364193							duplication	1.3169													duplication	1.5573
YKL038W	RGT1	365605	369117							duplication	1.3169													duplication	1.5573
YKL037W	AIM26	369365	369721							duplication	1.3169													duplication	1.5573
YKL036C	-	369528	369920							duplication	1.3169													duplication	1.5573
YKL035W	UGP1	369891	371390							duplication	1.3169													duplication	1.5573
YKL034W	TUL1	371829	374105							duplication	1.3169													duplication	1.5573
YKL033W-A	-	374505	375215							duplication	1.3169													duplication	1.5573
YKL033W	TTI1	375456	378572							duplication	1.3169													duplication	1.5573
YKL032C	IXR1	380065	381858							duplication	1.3169																					deletion	0.7498
YKL031W	-	382072	382485							duplication	1.3169																					deletion	0.7498
YKL030W	-	382498	383103							duplication	1.3169																					deletion	0.7498
YKL029C	MAE1	382716	384725							duplication	1.3169																					deletion	0.7498
YKL028W	TFA1	385758	387206							duplication	1.3169													duplication	1.5992							deletion	0.7498
YKL027W	-	387562	388905							duplication	1.3169													duplication	1.5992
YKL026C	GPX1	389380	389883							duplication	1.3169													duplication	1.5992
YKL025C	PAN3	390240	392279							duplication	1.3169													duplication	1.5992
YKL024C	URA6	392526	393140							duplication	1.3169													duplication	1.5992
YKL023C-A	-	393146	393373							duplication	1.3169													duplication	1.5992
YKL023W	-	393721	394554							duplication	1.3169													duplication	1.5992
YKL022C	CDC16	394726	397248							duplication	1.3169													duplication	1.5992
YKL021C	MAK11	397344	398750							duplication	1.3169													duplication	1.5992
YKL020C	SPT23	398832	402080							duplication	1.3169													duplication	1.5992
YKL019W	RAM2	402568	403518							duplication	1.3169					duplication	1.4315							duplication	1.5992
YKL018C-A	-	403580	403879							duplication	1.3169					duplication	1.4315							duplication	1.5992
YKL018W	SWD2	404102	405091							duplication	1.3169					duplication	1.4315							duplication	1.5992
YKL017C	HCS1	405190	407241							duplication	1.3169													duplication	1.5992
YKL016C	ATP7	407465	407989							duplication	1.3169													duplication	1.5992
YKL015W	PUT3	408544	411483							duplication	1.3169													duplication	1.5992
YKL014C	URB1	411619	416913							duplication	1.3169													duplication	1.5992
YKL004W	AUR1	435580	436785							duplication	1.4986													duplication	1.5992
YKL003C	MRP17	437097	437492							duplication	1.4986													duplication	1.5992
YKL002W	DID4	437778	438544							duplication	1.4986													duplication	1.5992
YKL001C	MET14	438777	439385							duplication	1.4986													duplication	1.5992
YKR001C	VPS1	440608	442722							duplication	1.4986													duplication	1.5992
YKR002W	PAP1	443232	444938							duplication	1.4986													duplication	1.5992
YKR003W	OSH6	445381	446727							duplication	1.4986													duplication	1.5992
YKR004C	ECM9	446799	448036							duplication	1.4986					deletion	0.3443							duplication	1.5992
YKR005C	-	448521	450167							duplication	1.4986													duplication	1.5992
YKR006C	MRPL13	450423	451217							duplication	1.4986													duplication	1.5992
YKR007W	MEH1	451434	451988							duplication	1.4986													duplication	1.5992
YKR018C	-	473723	475900							duplication	1.433													duplication	1.5992
YKR019C	IRS4	476216	478063							duplication	1.433													duplication	1.5992
YKR020W	VPS51	478338	478832							duplication	1.433													duplication	1.5992
YKR021W	ALY1	479234	481981							duplication	1.433
YKR022C	NTR2	482171	483139							duplication	1.433													duplication	1.6629
YKR023W	-	483419	485011							duplication	1.433													duplication	1.6629
YKR024C	DBP7	485144	487372							duplication	1.433													duplication	1.6629
YKR025W	RPC37	487770	488618							duplication	1.433													duplication	1.6629
YKR031C	SPO14	501344	506395							duplication	1.3148													duplication	1.5574
YKR032W	-	506517	506831							duplication	1.3148													duplication	1.5574
YKR033C	-	506879	507304							duplication	1.3148													duplication	1.5574
YKR034W	DAL80	506898	507707							duplication	1.3148													duplication	1.5574
YKR035C	OPI8	507920	508561							duplication	1.3148													duplication	1.5574
YKR035W-A	DID2	507939	508553							duplication	1.3148													duplication	1.5574
YKR036C	CAF4	508702	510633							duplication	1.3148													duplication	1.5574
YKR037C	SPC34	510910	511797							duplication	1.3148													duplication	1.5574
YKR038C	KAE1	511999	513159							duplication	1.3148													duplication	1.5574
YKR043C	-	520897	521712							duplication	1.3011													duplication	1.5574
YKR044W	UIP5	522015	523346							duplication	1.3011													duplication	1.5574
YKR045C	-	523418	523969							duplication	1.3011
YKR046C	PET10	524223	525074							duplication	1.3011													duplication	1.4805
YKR047W	-	525257	525562							duplication	1.3011									deletion	0.3859			duplication	1.4805
YKR048C	NAP1	525387	526640							duplication	1.3011													duplication	1.4805
YKR049C	FMP46	526830	527231							duplication	1.3011													duplication	1.4805
YKR050W	TRK2	527815	530484							duplication	1.3011													duplication	1.4805
YKR051W	-	530946	532202							duplication	1.3011													duplication	1.4805
YKR052C	MRS4	532550	533464							duplication	1.3011													duplication	1.4805
YKR053C	YSR3	534067	535281							duplication	1.3011													duplication	1.4805
YKR054C	DYN1	535647	547925							duplication	1.3011													duplication	1.4805
YKR055W	RHO4	548216	549091							duplication	1.3011													duplication	1.4805
YKR056W	TRM2	549448	551367							duplication	1.3011													duplication	1.4805
YKR057W	RPS21A	551657	552242							duplication	1.3011													duplication	1.4805
YKR058W	GLG1	552770	554620							duplication	1.3011													duplication	1.4805
YKR105C	VBA5	658716	660464	deletion	0.4066					deletion	0.2308	deletion	0.0645			deletion	0.3196			deletion	0.0603	deletion	0.0725			deletion	0.0047	deletion	0.0066	deletion	0.0074			deletion	0.4509
YKR106W	-	661442	663289			deletion	0.2012	deletion	0.1383	deletion	0.2308	deletion	0.0645			deletion	0.3196	deletion	0.2127	deletion	0.0603	deletion	0.0725	deletion	0.3699	deletion	0.0047	deletion	0.0066	deletion	0.0074	deletion	0.3429	deletion	0.4509	deletion	0.1971	deletion	0.1846	deletion	0.5323			deletion	0.2094	deletion	0.1702	deletion	0.389
YLL062C	MHT1	16639	17613							duplication	1.2366
YLL061W	MMP1	17956	19707							duplication	1.2366
YLL060C	GTT2	21138	21839							duplication	1.2366
YLL059C	-	22474	22980							duplication	1.2366
YLL058W	-	23569	25296							duplication	1.2366
YLL057C	JLP1	25756	26994							duplication	1.2366
YLL056C	-	27409	28305							duplication	1.2366
YLL055W	YCT1	30109	31704							duplication	1.2366
YLL054C	-	32673	35204							duplication	1.2366
YLL053C	-	35503	35961							duplication	1.2366
YLL052C	AQY2	35912	36361							duplication	1.2366
YLL051C	FRE6	37333	39471							duplication	1.2366
YLL050C	COF1	39804	40414							duplication	1.2366
YLL049W	LDB18	40666	41205							duplication	1.2366
YLR011W	LOT6	169103	169678							duplication	1.3007
YLR012C	-	169982	170281							duplication	1.3007
YLR013W	GAT3	171339	171764							duplication	1.3007
YLR014C	PPR1	172268	174982							duplication	1.3007
YLR015W	BRE2	175227	176744							duplication	1.3007
YLR016C	PML1	176802	177416							duplication	1.3007
YLR017W	MEU1	177608	178621							duplication	1.3007
YLR018C	POM34	178707	179606							duplication	1.3007
YLR019W	PSR2	180288	181481							duplication	1.3007
YLR020C	YEH2	181789	183405							duplication	1.3007
YLR021W	IRC25	183623	184162							duplication	1.3007
YLR022C	SDO1	184174	184926							duplication	1.3007
YLR023C	IZH3	185498	187129							duplication	1.3007
YLR024C	UBR2	187663	193281							duplication	1.3007
YLR025W	SNF7	194452	195174							duplication	1.3007
YLR026C	SED5	195450	196472							duplication	1.3007
YLR027C	AAT2	196829	198085							duplication	1.3007
YLR028C	ADE16	199540	201315							duplication	1.3007
YLR029C	RPL15A	201976	202590							duplication	1.3007
YLR030W	-	203290	204081							duplication	1.3007
YLR031W	-	204225	204785							duplication	1.3007
YLR032W	RAD5	204991	208500							duplication	1.3007
YLR035C-A	-	215440	218907	deletion	0.1824	deletion	0.1164	deletion	0.0064	deletion	0.268			deletion	0.1466	deletion	0.3156			deletion	0.2221	deletion	0.2723																			deletion	0.4537					deletion	0.1071
YLR053C	-	248100	248426							duplication	1.3029
YLR054C	OSW2	248717	250978							duplication	1.3029
YLR055C	SPT8	251272	253080							duplication	1.3029
YLR056W	ERG3	253861	254958							duplication	1.3029
YLR057W	-	255306	257855							duplication	1.3029
YLR058C	SHM2	257992	259401							duplication	1.3029
YLR059C	REX2	259738	260547							duplication	1.3029
YLR060W	FRS1	260979	262766							duplication	1.3029
YLR061W	RPL22A	263194	263948							duplication	1.3029
YLR062C	BUD28	263577	263954							duplication	1.3029
YLR063W	-	264157	265254							duplication	1.3029
YLR064W	PER33	265456	266277							duplication	1.3029
YLR065C	-	266373	266918							duplication	1.3029
YLR066W	SPC3	267169	267723							duplication	1.3029
YLR067C	PET309	267813	270710							duplication	1.3029
YLR068W	FYV7	271008	271463							duplication	1.3029
YLR069C	MEF1	271630	273915							duplication	1.3029
YLR070C	XYL2	274141	275211							duplication	1.3029
YLR071C	RGR1	275378	278626							duplication	1.3029
YLR084C	RAX2	296589	300251							duplication	1.3729
YLR085C	ARP6	300673	301989							duplication	1.3729
YLR086W	SMC4	302243	306499							duplication	1.3729
YLR088W	GAA1	316107	317951							duplication	1.454
YLR089C	ALT1	318237	320015							duplication	1.454
YLR090W	XDJ1	320701	322080							duplication	1.454
YLR091W	GEP5	322297	323178							duplication	1.454
YLR099C	ICT1	339744	340928							duplication	1.5466
YLR099W-A	-	341325	341588							duplication	1.5466
YLR100W	ERG27	341810	342853							duplication	1.5466
YLR101C	-	342566	342961							duplication	1.5466
YLR102C	APC9	342970	343767							duplication	1.5466
YLR103C	CDC45	343989	345941							duplication	1.5466
YLR115W	CFT2	377985	380564							duplication	1.3103
YLR116W	MSL5	380822	382252							duplication	1.3103
YLR117C	CLF1	382471	384534							duplication	1.3103
YLR118C	-	384725	385408							duplication	1.3103
YLR119W	SRN2	385534	386175							duplication	1.3103
YLR120C	YPS1	386511	388220							duplication	1.3103
YLR120W-A	-	388672	388773							duplication	1.3103
YLR121C	YPS3	388744	390270							duplication	1.3103
YLR122C	-	390954	391331							duplication	1.3103
YLR123C	-	391078	391407							duplication	1.3103
YLR124W	-	391600	391944							duplication	1.3103
YLR125W	-	393484	393894							duplication	1.3103
YLR126C	-	394765	395520							duplication	1.3103
YLR154W-A	-	452438	452623	duplication	31.3692	duplication	33.0523	duplication	42.5014	duplication	41.2576	duplication	43.1222	duplication	43.6163	duplication	47.1329	duplication	39.4049	duplication	47.5584	duplication	67.7802	duplication	53.3862	duplication	18.0636	duplication	21.8764	duplication	33.5111	duplication	26.8633	duplication	58.2679	duplication	47.411	duplication	36.5276	duplication	67.9556	duplication	33.4068	duplication	80.18	duplication	40.8377	duplication	45.1306
YLR154W-B	-	454392	454556	duplication	31.3692	duplication	33.0523	duplication	42.5014	duplication	41.2576	duplication	43.1222	duplication	43.6163	duplication	47.1329	duplication	39.4049	duplication	47.5584	duplication	67.7802	duplication	53.3862	duplication	18.0636	duplication	21.8764	duplication	33.5111	duplication	26.8633	duplication	58.2679	duplication	47.411	duplication	36.5276	duplication	67.9556	duplication	33.4068	duplication	80.18	duplication	40.8377	duplication	45.1306
YLR154W-C	TAR1	454696	455070	duplication	31.3692	duplication	33.0523	duplication	42.5014	duplication	41.2576	duplication	43.1222	duplication	43.6163	duplication	47.1329	duplication	39.4049	duplication	47.5584	duplication	67.7802	duplication	53.3862	duplication	18.0636	duplication	21.8764	duplication	33.5111	duplication	26.8633	duplication	58.2679	duplication	47.411	duplication	36.5276	duplication	67.9556	duplication	33.4068	duplication	80.18	duplication	40.8377	duplication	45.1306
YLR154W-E	-	455433	455636	duplication	31.3692	duplication	33.0523	duplication	42.5014	duplication	41.2576	duplication	43.1222	duplication	43.6163	duplication	47.1329	duplication	39.4049	duplication	47.5584	duplication	67.7802	duplication	53.3862	duplication	18.0636	duplication	21.8764	duplication	33.5111	duplication	26.8633	duplication	58.2679	duplication	47.411	duplication	36.5276	duplication	67.9556	duplication	33.4068	duplication	80.18	duplication	40.8377	duplication	45.1306
YLR154W-F	-	455883	456023	duplication	31.3692	duplication	33.0523	duplication	42.5014	duplication	41.2576	duplication	43.1222	duplication	43.6163	duplication	47.1329	duplication	39.4049	duplication	47.5584	duplication	67.7802	duplication	53.3862	duplication	18.0636	duplication	21.8764	duplication	33.5111	duplication	26.8633	duplication	58.2679	duplication	47.411	duplication	36.5276	duplication	67.9556	duplication	33.4068	duplication	80.18	duplication	40.8377	duplication	45.1306
YLR154C-G	-	462522	462671	duplication	31.3692	duplication	33.0523	duplication	42.5014	duplication	41.2576	duplication	43.1222	duplication	43.6163	duplication	47.1329	duplication	39.4049	duplication	47.5584	duplication	67.7802	duplication	53.3862	duplication	18.0636	duplication	21.8764	duplication	33.5111	duplication	26.8633	duplication	58.2679	duplication	47.411	duplication	36.5276	duplication	67.9556	duplication	33.4068	duplication	80.18	duplication	40.8377	duplication	45.1306
YLR155C	ASP3-1	469317	470405	deletion	0.0344	deletion	0.067	deletion	0.0103	deletion	0.0217	deletion	0.0362	deletion	0.0289	deletion	0.0609	deletion	0.0403	deletion	0.0335	deletion	0.001	deletion	0.3101	deletion	0.0604	deletion	0.06	deletion	0.0627	duplication	26.8633	deletion	0.6277	duplication	1.6397	duplication	36.5276	deletion	0.3777	deletion	0.117	deletion	0.0015	deletion	0.4586	deletion	0.0273
YLR156W	-	472113	472457	deletion	0.0344	deletion	0.067	deletion	0.0103	deletion	0.0217	deletion	0.0362	deletion	0.0289	deletion	0.0609	deletion	0.0403	deletion	0.0335	deletion	0.001	deletion	0.3101	deletion	0.0604	deletion	0.06	deletion	0.0627	duplication	26.8633	deletion	0.6277	duplication	1.6397	duplication	36.5276	deletion	0.3777	deletion	0.117	deletion	0.0015			deletion	0.0273
YLR156C-A	-	472479	472610	deletion	0.0344	deletion	0.067	deletion	0.0103	deletion	0.0217	deletion	0.0362	deletion	0.0289	deletion	0.0609	deletion	0.0403	deletion	0.0335	deletion	0.001	deletion	0.3101	deletion	0.0604	deletion	0.06	deletion	0.0627	duplication	26.8633	deletion	0.6277	duplication	1.6397	duplication	36.5276	deletion	0.3777	deletion	0.117	deletion	0.0015			deletion	0.0273
YLR157C	ASP3-2	472969	474057	deletion	0.0344	deletion	0.067	deletion	0.0103	deletion	0.0217	deletion	0.0362	deletion	0.0289	deletion	0.0609	deletion	0.0403	deletion	0.0335	deletion	0.001	deletion	0.3101	deletion	0.0604	deletion	0.06	deletion	0.0627	duplication	26.8633	deletion	0.6277	duplication	1.6397	duplication	36.5276	deletion	0.3777	deletion	0.117	deletion	0.0015	deletion	0.4607	deletion	0.0273
YLR157W-D	-	475764	475976	deletion	0.0344	deletion	0.067	deletion	0.0103	deletion	0.0217	deletion	0.0362	deletion	0.0289	deletion	0.0609	deletion	0.0403	deletion	0.0335			deletion	0.3101	deletion	0.0604	deletion	0.06	deletion	0.0627	duplication	26.8633	deletion	0.6277					deletion	0.3777	deletion	0.117			deletion	0.4607	deletion	0.0273
YLR157C-B	-	476333	481601	deletion	0.0344	deletion	0.067	deletion	0.0103	deletion	0.0217	deletion	0.0362	deletion	0.0289	deletion	0.0609	deletion	0.0403	deletion	0.0335	deletion	0.0334			deletion	0.0604	deletion	0.06	deletion	0.0627			deletion	0.6277	deletion	0.4089	deletion	0.4115			deletion	0.117			deletion	0.4607	deletion	0.0273
YLR157C-A	-	480279	481601	deletion	0.0344	deletion	0.067	deletion	0.0103	deletion	0.0217	deletion	0.0362	deletion	0.0289	deletion	0.0609	deletion	0.0403	deletion	0.0335	deletion	0.0334			deletion	0.0604	deletion	0.06	deletion	0.0627			deletion	0.6277	deletion	0.4089	deletion	0.4115			deletion	0.117			deletion	0.4607	deletion	0.0273
YLR157W-E	-	481873	482037	deletion	0.0344	deletion	0.067	deletion	0.0103	deletion	0.0217	deletion	0.0362	deletion	0.0289	deletion	0.0609	deletion	0.0403	deletion	0.0335	deletion	0.0334	deletion	0.3246	deletion	0.0604	deletion	0.06	deletion	0.0627											deletion	0.117	deletion	0.0771	deletion	0.4607	deletion	0.0273
YLR157C-C	-	482059	482190	deletion	0.0344	deletion	0.067	deletion	0.0103	deletion	0.0217	deletion	0.0362	deletion	0.0289	deletion	0.0609	deletion	0.0403	deletion	0.0335	deletion	0.0334	deletion	0.3246	deletion	0.0604	deletion	0.06	deletion	0.0627	duplication	2.8294			duplication	1.7085	duplication	2.6666	deletion	0.2865	deletion	0.117	deletion	0.0771	deletion	0.4607	deletion	0.0273
YLR158C	ASP3-3	482549	483637	deletion	0.0344	deletion	0.067	deletion	0.0103	deletion	0.0217	deletion	0.0362	deletion	0.0289	deletion	0.0609	deletion	0.0403	deletion	0.0335	deletion	0.0334	deletion	0.3246	deletion	0.0604	deletion	0.06	deletion	0.0627	duplication	2.8294			duplication	1.7085	duplication	2.6666	deletion	0.2865	deletion	0.117	deletion	0.0771	deletion	0.4607	deletion	0.0273
YLR159W	-	485345	485689	deletion	0.0344	deletion	0.067	deletion	0.0103	deletion	0.0217	deletion	0.0362	deletion	0.0289	deletion	0.0609	deletion	0.0403	deletion	0.0335	deletion	0.0334	deletion	0.3246	deletion	0.0604	deletion	0.06	deletion	0.0627	duplication	2.8294			duplication	1.7085	duplication	2.6666	deletion	0.2865	deletion	0.117	deletion	0.0771	deletion	0.4607	deletion	0.0273
YLR159C-A	-	485711	485842	deletion	0.0344	deletion	0.067	deletion	0.0103	deletion	0.0217	deletion	0.0362	deletion	0.0289	deletion	0.0609	deletion	0.0403	deletion	0.0335	deletion	0.0334	deletion	0.3246	deletion	0.0604	deletion	0.06	deletion	0.0627	duplication	2.8294			duplication	1.7085	duplication	2.6666	deletion	0.2865	deletion	0.117	deletion	0.0771	deletion	0.4607	deletion	0.0273
YLR160C	ASP3-4	486201	487289	deletion	0.0344	deletion	0.067	deletion	0.0103	deletion	0.0217	deletion	0.0362	deletion	0.0289	deletion	0.0609	deletion	0.0403	deletion	0.0335	deletion	0.0334	deletion	0.3246	deletion	0.0604	deletion	0.06	deletion	0.0627	duplication	2.8294			duplication	1.7085	duplication	2.6666	deletion	0.2865	deletion	0.117	deletion	0.0771	deletion	0.4607	deletion	0.0273
YLR161W	-	488997	489341	deletion	0.0344	deletion	0.067	deletion	0.0103	deletion	0.0217	deletion	0.0362	deletion	0.0289	deletion	0.0609	deletion	0.0403	deletion	0.0335	deletion	0.0334	deletion	0.3246	deletion	0.0604	deletion	0.06	deletion	0.0627					duplication	1.7085	duplication	2.6666	deletion	0.2865	deletion	0.117	deletion	0.0771			deletion	0.0273
YLR162W	-	489573	489929			deletion	0.067			deletion	0.0217
YLR204W	QRI5	552270	552605							duplication	1.4144
YLR205C	HMX1	552724	553677							duplication	1.4144
YLR206W	ENT2	554578	556419							duplication	1.4144
YLR207W	HRD3	556788	559289							duplication	1.4144
YLR208W	SEC13	559551	560444							duplication	1.4144
YLR209C	PNP1	560797	561732							duplication	1.4144
YLR210W	CLB4	562008	563390							duplication	1.4144
YLR227W-A	-	593438	594760	deletion	0.1613	deletion	0.0941	deletion	0.0555	deletion	0.0982	deletion	0.0856	deletion	0.1693	deletion	0.3611	deletion	0.1032	deletion	0.085	deletion	0.0596			deletion	0.4129	deletion	0.3004	deletion	0.1584					deletion	0.3309	deletion	0.3158	deletion	0.3388	deletion	0.2977			deletion	0.3345	deletion	0.0367
YLR227W-B	-	593438	598706	deletion	0.1613			deletion	0.0555	deletion	0.0982	deletion	0.0856					deletion	0.1032	deletion	0.085	deletion	0.0596			deletion	0.4129	deletion	0.3004	deletion	0.1584					deletion	0.3309	deletion	0.3158			deletion	0.2977			deletion	0.3345	deletion	0.0367
YLR256W-A	-	651117	652439	deletion	0.0569	deletion	0.0968	deletion	0.0136	deletion	0.1894	deletion	0.1056	deletion	0.1397	deletion	0.3496	deletion	0.2835	deletion	0.119	deletion	0.1585					deletion	0.1787																			deletion	0.0771
YLR390W	ECM19	903066	903404							duplication	1.6687
YLR399C	BDF1	919536	921596							duplication	1.4036
YLR399W-A	-	920869	920973							duplication	1.4036
YLR400W	-	922063	922536							duplication	1.4036
YLR401C	DUS3	922442	924448							duplication	1.4036
YLR406C	RPL31B	931065	931755							duplication	1.3833
YLR406C-A	-	932206	932355							duplication	1.3833
YLR407W	-	932967	933653							duplication	1.3833
YLR408C	BLS1	933885	934253							duplication	1.3833
YLR409C	UTP21	934414	937233							duplication	1.3833
YLR460C	-	1059757	1060887	deletion	0.0362			deletion	0.1075	deletion	0.4171	deletion	0.0231	deletion	0.0407			deletion	0.0298	deletion	0.1326	deletion	0.1485			deletion	0.0719	deletion	0.1552	deletion	0.1377									deletion	0.1759			deletion	0.0667
YLR461W	PAU4	1062919	1063281					deletion	0.1075	deletion	0.4171									deletion	0.1326	deletion	0.1485	deletion	0.4448
YLR462W	-	1065956	1066564	deletion	0.077	deletion	0.059	deletion	0.1266	deletion	0.4171	deletion	0.3086	deletion	0.1957			deletion	0.1481	deletion	0.1627	deletion	0.2165	deletion	0.4907	deletion	0.533	deletion	0.5197	deletion	0.4802			deletion	0.4473	deletion	0.2757	deletion	0.3454	deletion	0.2287	deletion	0.1542	deletion	0.3629	deletion	0.169	deletion	0.0879
YLR463C	-	1066265	1066816	deletion	0.077	deletion	0.059	deletion	0.1266	deletion	0.4171	deletion	0.3086	deletion	0.1957			deletion	0.1481	deletion	0.1627	deletion	0.2165	deletion	0.4907	deletion	0.533	deletion	0.5197	deletion	0.4802	deletion	0.4015			deletion	0.2757	deletion	0.3454	deletion	0.2287	deletion	0.1542	deletion	0.3629	deletion	0.169	deletion	0.0879
YLR464W	-	1066572	1067501							deletion	0.4171	deletion	0.3086							deletion	0.1627					deletion	0.533	deletion	0.5197	deletion	0.4802									deletion	0.2287	deletion	0.1542	deletion	0.3629			deletion	0.0879
YLR465C	BSC3	1067045	1067353	deletion	0.077	deletion	0.059	deletion	0.1266	deletion	0.4171	deletion	0.3086	deletion	0.1957			deletion	0.1481	deletion	0.1627			deletion	0.4907	deletion	0.533	deletion	0.5197	deletion	0.4802	deletion	0.4015			deletion	0.2757	deletion	0.3454	deletion	0.2287	deletion	0.1542	deletion	0.3629	deletion	0.169	deletion	0.0879
YML071C	COG8	129749	131572							duplication	1.2836									duplication	1.5915
YML070W	DAK1	133475	135229							duplication	1.2836
YML069W	POB3	135500	137158							duplication	1.2836
YML068W	ITT1	137550	138944							duplication	1.2836
YML067C	ERV41	139063	140214							duplication	1.2836
YML066C	SMA2	140424	141533							duplication	1.2836
YML065W	ORC1	142210	144954							duplication	1.2836
YML064C	TEM1	145139	145876							duplication	1.2836
YML063W	RPS1B	146482	147249							duplication	1.2836
YML062C	MFT1	147505	148683							duplication	1.2836
YML061C	PIF1	148953	151532							duplication	1.2836
YML060W	OGG1	151871	153001							duplication	1.2836
YML059C	NTE1	153219	158258							duplication	1.2836
YML058W-A	HUG1	158760	158966							duplication	1.2836
YML058W	SML1	159383	159697							duplication	1.2836
YML057C-A	-	160023	160412							duplication	1.2836
YML057W	CMP2	160180	161994							duplication	1.2836
YML056C	IMD4	162194	164176							duplication	1.2836
YML055W	SPC2	164790	165326							duplication	1.2836
YML054C	CYB2	165533	167308							duplication	1.2836
YML054C-A	-	167623	167781							duplication	1.2836
YML053C	-	169116	169754							duplication	1.2836
YML052W	SUR7	170402	171310							duplication	1.2836
YML051W	GAL80	171594	172901							duplication	1.2836
YML050W	AIM32	173139	174074							duplication	1.2836
YML049C	RSE1	174220	178305							duplication	1.2836
YML048W	GSF2	178426	179637							duplication	1.2836
YML047W-A	-	179893	180258							duplication	1.2836
YML047C	PRM6	180017	181075							duplication	1.2836
YML045W-A	-	184461	185783	deletion	0.2867	deletion	0.3347	deletion	0.0942	deletion	0.6153	deletion	0.1799	deletion	0.1551	deletion	0.3935	deletion	0.3575			deletion	0.2599	duplication	2.9859	deletion	0.3677	deletion	0.6768	deletion	0.4392			deletion	0.7326													deletion	0.1673
YML045W	-	184461	189729					deletion	0.0942	deletion	0.6153	deletion	0.1799	deletion	0.1551	deletion	0.3935	deletion	0.3575			deletion	0.2599	duplication	2.9859			deletion	0.6768																			deletion	0.1673
YML043C	RRN11	190244	191767							deletion	0.6153																	deletion	0.6768
YML042W	CAT2	192788	194800							deletion	0.6153					deletion	0.5845
YML041C	VPS71	194913	195755							deletion	0.6153					deletion	0.5845
YML040W	-	196628	197950	deletion	0.1835	deletion	0.1456	deletion	0.0214	deletion	0.6153	deletion	0.2346	deletion	0.1152	deletion	0.5845	deletion	0.141	deletion	0.0855	deletion	0.0842			deletion	0.1966	deletion	0.1758	deletion	0.2845					deletion	0.5102	deletion	0.5694	deletion	0.5918	deletion	0.4982			deletion	0.5442	deletion	0.0855
YML039W	-	196628	201896			deletion	0.1456	deletion	0.0214	deletion	0.6153	deletion	0.2346	deletion	0.1152	deletion	0.5845	deletion	0.141	deletion	0.0855	deletion	0.0842			deletion	0.1966	deletion	0.1758													deletion	0.4982					deletion	0.0855
YML022W	APT1	228937	229500							duplication	1.3169
YML021C	UNG1	229734	230813							duplication	1.3169
YML020W	-	231149	233143							duplication	1.3169
YML019W	OST6	233457	234455							duplication	1.3169
YML018C	-	234771	235952							duplication	1.3169
YML017W	PSP2	236588	238731							duplication	1.3169
YML016C	PPZ1	239458	241536							duplication	1.3169
YML015C	TAF11	241989	243029							duplication	1.3169					duplication	1.3677
YML014W	TRM9	243225	244064							duplication	1.3169					duplication	1.3677
YML013W	UBX2	244149	245903							duplication	1.3169					duplication	1.3677
YML012C-A	-	245537	245914							duplication	1.3169					duplication	1.3677
YML012W	ERV25	246116	246751							duplication	1.3169					duplication	1.3677
YML011C	RAD33	246895	247428							duplication	1.3169					duplication	1.3677
YML010W	SPT5	247677	250868							duplication	1.3169
YML009W-B	-	250435	250911							duplication	1.3169
YML009C-A	-	250675	251001							duplication	1.3169
YML009C	MRPL39	251304	251516							duplication	1.3169
YML008C	ERG6	251839	252990							duplication	1.3169
YML007C-A	-	253162	253272							duplication	1.3169
YML006C	GIS4	256092	258416							duplication	1.3661
YML005W	TRM12	260221	261609							duplication	1.3661
YML004C	GLO1	261705	262685							duplication	1.3661
YML003W	-	263483	264355							duplication	1.3661
YML002W	-	264541	266754							duplication	1.3661
YML001W	YPT7	267174	267800							duplication	1.3661
YMR001C	CDC5	269019	271136							duplication	1.3661
YMR045C	-	357359	362627			deletion	0.1113	deletion	0.0258	deletion	0.2405					deletion	0.4073																													deletion	0.2565
YMR046C	-	361305	362627			deletion	0.1113	deletion	0.0258	deletion	0.2405			deletion	0.413	deletion	0.4073			deletion	0.0944			deletion	0.0454							deletion	0.3329					deletion	0.061					deletion	0.0311	deletion	0.2565
YMR046W-A	-	362702	362830			deletion	0.1113	deletion	0.0258	deletion	0.2405			deletion	0.413	deletion	0.4073
YMR050C	-	373057	378325	deletion	0.2242			deletion	0.1149	deletion	0.3378	deletion	0.1521	deletion	0.1549			deletion	0.241	deletion	0.1642																											deletion	0.0833
YMR051C	-	377003	378325	deletion	0.2242	deletion	0.178	deletion	0.1149	deletion	0.3378	deletion	0.1521	deletion	0.1549	deletion	0.38	deletion	0.241	deletion	0.1642							deletion	0.4093													deletion	0.5519					deletion	0.0833
YMR172C-A	-	607828	608211							duplication	1.4801
YMR173W	DDR48	608689	609981							duplication	1.4801
YMR173W-A	-	608897	610081							duplication	1.4801
YMR174C	PAI3	610159	610365							duplication	1.4801
YMR175W	SIP18	611016	611255							duplication	1.4801
YMR175W-A	-	611314	611508							duplication	1.4801
YMR176W	ECM5	611740	615975							duplication	1.4801
YMR177W	MMT1	616566	618098							duplication	1.4801
YMR178W	-	618479	619303							duplication	1.4801
YMR179W	SPT21	619858	622134							duplication	1.4801
YMR180C	CTL1	622251	623213							duplication	1.4801
YMR181C	-	623616	624080							duplication	1.4801
YMR182C	RGM1	624532	625167							duplication	1.4801
YMR200W	ROT1	664752	665522							duplication	1.343
YMR201C	RAD14	665845	667044							duplication	1.343
YMR202W	ERG2	667537	668205							duplication	1.343
YMR203W	TOM40	668492	669655							duplication	1.343
YMR204C	INP1	670063	671325							duplication	1.343
YMR217W	GUA1	701790	703367							duplication	1.3409
YMR218C	TRS130	703579	706887							duplication	1.3409
YMR219W	ESC1	707133	712109							duplication	1.3409
YMR220W	ERG8	712316	713671							duplication	1.3409
YMR221C	-	713931	715445							duplication	1.3409
YMR222C	FSH2	715638	716309							duplication	1.3409
YMR223W	UBP8	716715	718130							duplication	1.3409
YMR224C	MRE11	718575	720653							duplication	1.3409
YMR225C	MRPL44	720960	721403							duplication	1.3409
YMR226C	-	721593	722396							duplication	1.3409
YMR227C	TAF7	722613	724385							duplication	1.3409
YMR240C	CUS1	749930	751240							duplication	1.3062
YMR241W	YHM2	751961	752905							duplication	1.3062
YMR242C	RPL20A	753225	754220							duplication	1.3062
YMR242W-A	-	754297	754386							duplication	1.3062
YMR243C	ZRC1	754838	756166							duplication	1.3062
YMR244W	-	757250	758317							duplication	1.3062
YMR244C-A	-	758517	758831							duplication	1.3062
YMR245W	-	758563	759183							duplication	1.3062
YMR246W	FAA4	759807	761891							duplication	1.3062
YMR247C	RKR1	763351	768039							duplication	1.3062
YMR247W-A	-	769283	769426							duplication	1.3062
YMR250W	GAD1	770801	772558							duplication	1.3062
YMR262W	-	793726	794667							duplication	1.384
YMR263W	SAP30	794919	795524							duplication	1.384
YMR264W	CUE1	795805	796416							duplication	1.384
YMR265C	-	796540	797925							duplication	1.384
YMR266W	RSN1	798518	801379							duplication	1.384
YMR267W	PPA2	801772	802704							duplication	1.384
YMR268C	PRP24	802888	804222							duplication	1.384
YMR269W	TMA23	804456	805091							duplication	1.384
YMR270C	RRN9	805326	806423							duplication	1.384
YMR271C	URA10	806865	807548							duplication	1.384
YMR272C	SCS7	809623	810777							duplication	1.384
YMR272W-A	-	810466	810579							duplication	1.384
YMR272W-B	-	811089	811196							duplication	1.384
YMR273C	ZDS1	811233	813980							duplication	1.384
YMR276W	DSK2	818827	819948							duplication	1.3019					duplication	1.3246
YMR277W	FCP1	820256	822454							duplication	1.3019					duplication	1.3246
YMR278W	PGM3	822763	824631							duplication	1.3019					duplication	1.3246
YMR279C	-	824729	826351							duplication	1.3019					duplication	1.3246
YMR280C	CAT8	827028	831329							duplication	1.3019
YMR281W	GPI12	832339	833253							duplication	1.3019
YMR282C	AEP2	833356	835098							duplication	1.3019
YMR283C	RIT1	835326	836867							duplication	1.3019
YMR284W	YKU70	838187	839995							duplication	1.3019					deletion	0.4911
YMR285C	NGL2	840144	841691							duplication	1.3019
YMR286W	MRPL33	841942	842202							duplication	1.3019
YMR287C	DSS1	842436	845345							duplication	1.3019
YMR296C	LCB1	859215	860891							duplication	1.3115
YMR297W	PRC1	861922	863520							duplication	1.3115
YMR298W	LIP1	863819	864271							duplication	1.3115
YMR299C	DYN3	864412	865350							duplication	1.3115
YMR300C	ADE4	865559	867091							duplication	1.3115
YMR301C	ATM1	867555	869627							duplication	1.3115
YMR302C	YME2	870073	872625							duplication	1.3115
YMR304C-A	-	878780	879130							duplication	1.4206																			deletion	0.5418
YMR305C	SCW10	879063	880232							duplication	1.4206
YMR310C	-	895716	896669							duplication	1.3109
YMR311C	GLC8	896914	897603							duplication	1.3109
YMR312W	ELP6	898405	899226							duplication	1.3109
YMR313C	TGL3	899379	901307							duplication	1.3109
YMR314W	PRE5	901709	902413							duplication	1.3109
YMR315W	-	902800	903849							duplication	1.3109
YMR315W-A	-	904286	904393							duplication	1.3109
YMR316W	DIA1	904825	905835							duplication	1.3109
YMR316C-A	-	905662	905973							duplication	1.3109
YMR316C-B	-	907321	907629							duplication	1.3109
YMR317W	-	907364	910786							duplication	1.3109
YMR318C	ADH6	911061	912143							duplication	1.3109
YMR319C	FET4	912880	914538							duplication	1.3109
YMR320W	-	916746	917051							duplication	1.3109
YMR322C	SNO4	918366	919079	deletion	0.1037	deletion	0.1521	deletion	0.1431	deletion	0.0915			deletion	0.2503	deletion	0.2126	deletion	0.049	deletion	0.186			deletion	0.0544	deletion	0.1601	deletion	0.1426	deletion	0.2226	deletion	0.2337	deletion	0.2714	deletion	0.2282	deletion	0.2286	deletion	0.3806	deletion	0.243	deletion	0.2485	deletion	0.4551	duplication	2.2852
YMR323W	ERR3	920088	921401			deletion	0.1521			deletion	0.0915					deletion	0.2126													deletion	0.2226	deletion	0.2337	deletion	0.2714	deletion	0.2282	deletion	0.2286					deletion	0.3425			duplication	2.2852
YMR324C	-	922202	922444	deletion	0.2508	deletion	0.1521	deletion	0.0626	deletion	0.0915	deletion	0.0194	deletion	0.045	deletion	0.2126	deletion	0.1755	deletion	0.2515	deletion	0.2328	deletion	0.2702	deletion	0.2674	deletion	0.2304	deletion	0.2226	deletion	0.2337	deletion	0.2714	deletion	0.2282	deletion	0.2286					deletion	0.3425
YMR325W	PAU19	922641	923015	deletion	0.2508	deletion	0.1521			deletion	0.0915					deletion	0.2126			deletion	0.2515	deletion	0.2328	deletion	0.2702	deletion	0.2674	deletion	0.2304	deletion	0.2226	deletion	0.2337	deletion	0.2714	deletion	0.2282	deletion	0.2286					deletion	0.3425
YMR326C	-	923494	923802	deletion	0.2508	deletion	0.1521			deletion	0.0915					deletion	0.2126					deletion	0.2328	deletion	0.2702			deletion	0.2304	deletion	0.2226					deletion	0.2282	deletion	0.2286			deletion	0.2665	deletion	0.3425
YNL296W	-	76273	76587							duplication	1.4576
YNL295W	-	76946	78520							duplication	1.4576
YNL294C	RIM21	78659	80260							duplication	1.4576
YNL293W	MSB3	80640	82541							duplication	1.4576
YNL292W	PUS4	82806	84017							duplication	1.4576
YNL291C	MID1	84169	85815							duplication	1.4576
YNL290W	RFC3	86218	87240							duplication	1.4576
YNL289W	PCL1	87897	88736							duplication	1.4576
YNL288W	CAF40	90303	91424							duplication	1.4576
YNL287W	SEC21	91994	94801							duplication	1.4576
YNL286W	CUS2	95223	96080							duplication	1.4576
YNL285W	-	96173	96544							duplication	1.4576
YNL284C-B	-	96964	102232					deletion	0.0274	duplication	1.4576	deletion	0.246
YNL284C-A	-	100910	102232					deletion	0.0274	duplication	1.4576	deletion	0.246	deletion	0.183	deletion	0.3884			deletion	0.1068									deletion	0.4123																	deletion	0.2017
YNL282W	POP3	107687	108274							duplication	1.5523
YNL281W	HCH1	108467	108928							duplication	1.5523
YNL280C	ERG24	109095	110411							duplication	1.5523
YNL279W	PRM1	110917	112902							duplication	1.5523
YNL242W	ATG2	191324	196102							duplication	1.3454
YNL241C	ZWF1	196426	197943							duplication	1.3454
YNL240C	NAR1	198502	199977							duplication	1.3454
YNL239W	LAP3	200569	201933							duplication	1.3454					duplication	1.2828
YNL238W	KEX2	202428	204872							duplication	1.3454					duplication	1.2828
YNL237W	YTP1	205188	206567							duplication	1.3454					duplication	1.2828
YNL236W	SIN4	206930	209854							duplication	1.3454
YNL235C	-	209548	209979							duplication	1.3454
YNL234W	-	210233	211513							duplication	1.3454
YNL233W	BNI4	211922	214600							duplication	1.3454
YNL232W	CSL4	214923	215801							duplication	1.3454
YNL231C	PDR16	215987	217042							duplication	1.3454
YNL218W	MGS1	238238	240001							duplication	1.3559					duplication	1.4685
YNL217W	-	240331	241311							duplication	1.3559					duplication	1.4685
YNL216W	RAP1	241689	244172							duplication	1.3559
YNL215W	IES2	244468	245430							duplication	1.3559
YNL214W	PEX17	245617	246216							duplication	1.3559
YNL213C	RRG9	246460	247104							duplication	1.3559
YNL212W	VID27	247461	249809							duplication	1.3559
YNL211C	-	250055	250315							duplication	1.3559
YNL210W	MER1	250931	251743							duplication	1.3559
YNL110C	NOP15	417826	418488							duplication	1.2815
YNL109W	-	418964	419509							duplication	1.2815
YNL108C	-	419014	419826							duplication	1.2815
YNL107W	YAF9	420098	420778							duplication	1.2815
YNL106C	INP52	420944	424495							duplication	1.2815
YNL105W	RRT16	424155	424583							duplication	1.2815					duplication	1.2729
YNL104C	LEU4	424895	426754							duplication	1.2815					duplication	1.2729
YNL103W-A	-	426719	426808							duplication	1.2815					duplication	1.2729
YNL103W	MET4	427735	429753							duplication	1.2815					duplication	1.2729
YNL102W	POL1	430087	434493							duplication	1.2815
YNL101W	AVT4	434999	437140							duplication	1.2815
YNL100W	AIM37	437613	438317							duplication	1.2815
YNL099C	OCA1	438567	439283							duplication	1.2815
YNL098C	RAS2	439602	440570							duplication	1.2815
YNL097C-B	-	440797	440919							duplication	1.2815
YNL097C	PHO23	441366	442358							duplication	1.2815
YNL097W-A	-	441431	441586							duplication	1.2815
YNL096C	RPS7B	443398	444315							duplication	1.2815
YNL095C	-	444912	446840							duplication	1.2815					duplication	1.3738
YNL094W	APP1	447611	449374							duplication	1.2815
YNL093W	YPT53	449868	450530							duplication	1.2815
YNL092W	-	450871	452073							duplication	1.2815
YNL091W	NST1	452408	456130							duplication	1.2815
YNL090W	RHO2	456565	457143							duplication	1.2815
YNL089C	-	456693	457169							duplication	1.2815
YNL088W	TOP2	457704	461990							duplication	1.2815
YNL087W	TCB2	462411	465947							duplication	1.2815
YNL086W	SNN1	466334	466642							duplication	1.2815
YNL081C	SWS2	476188	476619							duplication	1.348
YNL080C	EOS1	476932	478032							duplication	1.348
YNL079C	TPM1	478566	479165							duplication	1.348
YNL078W	NIS1	479768	480991							duplication	1.348
YNL077W	APJ1	481391	482977							duplication	1.348
YNL076W	MKS1	483556	485310							duplication	1.348
YNL075W	IMP4	485607	486479							duplication	1.348
YNL074C	MLF3	486766	488124							duplication	1.348
YNL073W	MSK1	488386	490116							duplication	1.348					duplication	1.3135
YNL072W	RNH201	490317	491240							duplication	1.348					duplication	1.3135
YNL071W	LAT1	491523	492971							duplication	1.348
YNL054W-A	-	519456	520778			deletion	0.2731	deletion	0.0339	deletion	0.2628	deletion	0.1581	deletion	0.0955	deletion	0.42	deletion	0.2001	deletion	0.1254	deletion	0.2676			deletion	0.3154	deletion	0.2858	deletion	0.2887									deletion	0.531	deletion	0.4547					deletion	0.1779
YNL054W	VAC7	526086	529583							duplication	1.3595
YNL053W	MSG5	529942	531411							duplication	1.3595
YNL052W	COX5A	531725	532186							duplication	1.3595
YNL051W	COG5	532659	533870							duplication	1.3595
YNL049C	SFB2	535281	537911							duplication	1.307
YNL048W	ALG11	538173	539819							duplication	1.307
YNL047C	SLM2	539911	541881							duplication	1.307
YNL046W	-	542304	542822							duplication	1.307
YNL045W	LAP2	542963	544978							duplication	1.307
YNL044W	YIP3	545268	545877							duplication	1.307
YNL043C	-	545589	545909							duplication	1.307
YNL042W-B	-	547113	547370							duplication	1.307
YNL042W	BOP3	548100	549290							duplication	1.307
YNL041C	COG6	549468	551987							duplication	1.307
YNL040W	-	553380	554750							duplication	1.307
YNL039W	BDP1	555048	556832							duplication	1.307
YNL038W	GPI15	557020	557783							duplication	1.307
YNL037C	IDH1	557920	559002							duplication	1.307
YNL022C	-	591427	592899							duplication	1.6957
YNL021W	HDA1	593227	595347							duplication	1.6957
YNL020C	ARK1	595623	597539							duplication	1.6957
YNL019C	-	598376	599230							duplication	1.6957					duplication	1.4945
YNL015W	PBI2	605384	605611							deletion	0.5108																			deletion	0.4892	deletion	0.5492	deletion	0.5649
YNL013C	-	609133	609510							duplication	1.2743
YNL012W	SPO1	609686	611665							duplication	1.2743
YNL011C	-	611836	613170							duplication	1.2743
YNL010W	-	613635	614360							duplication	1.2743
YNL009W	IDP3	614821	616083							duplication	1.2743
YNL008C	ASI3	616211	618241							duplication	1.2743
YNL007C	SIS1	618507	619565							duplication	1.2743
YNL006W	LST8	620067	620978							duplication	1.2743
YNL005C	MRP7	621313	622428							duplication	1.2743
YNL004W	HRB1	622915	624621							duplication	1.2743
YNL003C	PET8	624975	625829							duplication	1.2743
YNL002C	RLP7	626174	627142							duplication	1.2743
YNL001W	DOM34	627456	628616							duplication	1.2743
YNR001C	CIT1	629622	631061							duplication	1.2743
YNR001W-A	-	631263	631481							duplication	1.2743
YNR002C	ATO2	633008	633856							duplication	1.2743
YNR003C	RPC34	634344	635297							duplication	1.2743
YNR003W-A	-	634420	634518							duplication	1.2743
YNR004W	SWM2	635943	636383							duplication	1.2743
YNR005C	-	636931	637335							duplication	1.2743
YNR006W	VPS27	636986	638854							duplication	1.2743
YNR007C	ATG3	639182	640114							duplication	1.2743
YNR008W	LRO1	640396	642381							duplication	1.2743
YNR009W	NRM1	642690	643439							duplication	1.2743
YNR010W	CSE2	643744	644193							duplication	1.2743
YNR011C	PRP2	644320	646950							duplication	1.2743
YNR012W	URK1	647432	648937							duplication	1.2743
YNR013C	PHO91	649028	651712							duplication	1.2743
YNR014W	-	652465	653103							duplication	1.2743																					deletion	0.6469
YNR015W	SMM1	653387	654541							duplication	1.2743																					deletion	0.6469
YNR016C	ACC1	654673	661374							duplication	1.2743
YNR017W	TIM23	662913	663581							duplication	1.2743
YNR018W	AIM38	664270	664944							duplication	1.2743
YNR019W	ARE2	665339	667267							duplication	1.2743
YNR020C	ATP23	667410	668222							duplication	1.2743
YNR030W	ALG12	678799	680454							duplication	1.4944
YNR031C	SSK2	680694	685433							duplication	1.4944
YNR032W	PPG1	686010	687116							duplication	1.4944
YNR032C-A	HUB1	687243	687464							duplication	1.4944
YNR036C	MRPS12	694361	694822							duplication	1.4393
YNR037C	RSM19	695052	695327							duplication	1.4393
YNR038W	DBP6	695595	697484							duplication	1.4393
YNR039C	ZRG17	697614	699431							duplication	1.4393
YNR040W	-	699690	700460							duplication	1.4393
YNR041C	COQ2	700541	701659							duplication	1.4393
YNR042W	-	701238	701666							duplication	1.4393					duplication	1.4745
YNR043W	MVD1	701895	703085							duplication	1.4393					duplication	1.4745
YNR044W	AGA1	703699	705876							duplication	1.4393					duplication	1.4745							duplication	1.4543
YNR045W	PET494	706139	707608							duplication	1.4393					duplication	1.4745							duplication	1.4543
YNR046W	TRM112	707788	708195							duplication	1.4393					duplication	1.4745							duplication	1.4543
YNR057C	BIO4	733356	734069	duplication	1.3315					duplication	1.4211					duplication	1.4297									deletion	0.4341
YNR058W	BIO3	734291	735733	duplication	1.3315					duplication	1.4211					duplication	1.4297									deletion	0.4341
YNR059W	MNT4	736803	738545	duplication	1.3315					duplication	1.4211															deletion	0.4341
YOL166W-A	-	585	740	deletion	0.019			deletion	0.0234	deletion	0.0448	deletion	0.0278	deletion	0.0211	deletion	0.0572	deletion	0.3039	deletion	0.0331	deletion	0.0419					deletion	0.0479	deletion	0.0226	deletion	0.0615					deletion	0.0748	deletion	0.1318	deletion	0.1944	deletion	0.0386	deletion	0.0469
YOL166C	-	1000	1338	deletion	0.019			deletion	0.0234	deletion	0.0448	deletion	0.0278	deletion	0.0211	deletion	0.0572	deletion	0.3039	deletion	0.0331	deletion	0.0419			deletion	0.0059	deletion	0.0479	deletion	0.0226	deletion	0.0615	deletion	0.0328			deletion	0.0748	deletion	0.1318			deletion	0.0386	deletion	0.0469
YOL165C	AAD15	1647	2078	deletion	0.019	deletion	0.0251	deletion	0.0234	deletion	0.0448	deletion	0.0278	deletion	0.0211	deletion	0.0572	deletion	0.3039	deletion	0.0331	deletion	0.0419	deletion	0.0017	deletion	0.0059	deletion	0.0479	deletion	0.0226	deletion	0.0615	deletion	0.0328	deletion	0.0393	deletion	0.0748	deletion	0.1318			deletion	0.0386	deletion	0.0469	deletion	0.0546
YOL164W-A	-	4130	4312	deletion	0.019	deletion	0.0251	deletion	0.0234	deletion	0.0448	deletion	0.0278	deletion	0.0211	deletion	0.0572	deletion	0.3039	deletion	0.0331	deletion	0.0419	deletion	0.0017	deletion	0.0059	deletion	0.0479	deletion	0.0226	deletion	0.0615	deletion	0.0328	deletion	0.0393	deletion	0.0748	deletion	0.1318	deletion	0.0613	deletion	0.0386	deletion	0.0469	deletion	0.0546
YOL164W	BDS1	6175	8115	deletion	0.019	deletion	0.0251	deletion	0.0234	deletion	0.0448	deletion	0.0278	deletion	0.0211	deletion	0.0572	deletion	0.3039	deletion	0.0331	deletion	0.0419	deletion	0.0017	deletion	0.0059	deletion	0.0479	deletion	0.0226	deletion	0.0615	deletion	0.0328	deletion	0.0393	deletion	0.0748	deletion	0.1318	deletion	0.0613	deletion	0.0386	deletion	0.0469	deletion	0.0546
YOL163W	-	9597	10106	deletion	0.019	deletion	0.0251	deletion	0.0234	deletion	0.0448	deletion	0.0278	deletion	0.0211	deletion	0.0572	deletion	0.3039	deletion	0.0331	deletion	0.0419	deletion	0.0017	deletion	0.0059	deletion	0.0479	deletion	0.0226	deletion	0.0615	deletion	0.0328	deletion	0.0393	deletion	0.0748	deletion	0.1318	deletion	0.0613	deletion	0.0386	deletion	0.0469	deletion	0.0546
YOL162W	-	10119	10766	deletion	0.019	deletion	0.0251	deletion	0.0234	deletion	0.0448	deletion	0.0278	deletion	0.0211	deletion	0.0572	deletion	0.3039	deletion	0.0331	deletion	0.0419	deletion	0.0017	deletion	0.0059	deletion	0.0479	deletion	0.0226	deletion	0.0615	deletion	0.0328	deletion	0.0393	deletion	0.0748	deletion	0.1318	deletion	0.0613	deletion	0.0386	deletion	0.0469	deletion	0.0546
YOL161C	PAU20	11549	11911	deletion	0.019			deletion	0.0234	deletion	0.0448	deletion	0.0278	deletion	0.0211	deletion	0.0572	deletion	0.3039			deletion	0.0419															deletion	0.0748	deletion	0.1318	deletion	0.0613	deletion	0.0386	deletion	0.0469	deletion	0.1075
YOL158C	ENB1	19491	21311					deletion	0.0234	duplication	1.2807							deletion	0.3039	duplication	2.2925	duplication	2.2818	duplication	2.9224	duplication	1.4497	duplication	2.0931	duplication	2.0484	deletion	0.4735			deletion	0.1517	deletion	0.2016					deletion	0.0196	deletion	0.2319
YOL157C	IMA2	22525	24294					deletion	0.0234	duplication	1.2807															duplication	1.4497	duplication	2.0931							deletion	0.1517	deletion	0.2016					deletion	0.0196	deletion	0.2319
YOL156W	HXT11	25273	26976					deletion	0.0234	duplication	1.2807			deletion	0.3103																					deletion	0.1517	deletion	0.2016	deletion	0.2334			deletion	0.0196	deletion	0.2319
YOL155W-A	-	27084	27218					deletion	0.0234	duplication	1.2807																	duplication	1.9539			deletion	0.4021			deletion	0.1517	deletion	0.2016	deletion	0.2334			deletion	0.0196	deletion	0.2319
YOL155C	HPF1	28703	31606							duplication	1.2807																																					duplication	1.4636
YOL154W	ZPS1	34658	35407							duplication	1.2807																																					duplication	1.4636
YOL153C	-	36822	38567							duplication	1.2807																																					duplication	1.4636
YOL152W	FRE7	40748	42610							duplication	1.2807																																					duplication	1.4636
YOL151W	GRE2	43694	44722							duplication	1.2807
YOL150C	-	44473	44784							duplication	1.2807
YOL149W	DCP1	44938	45633							duplication	1.2807
YOL148C	SPT20	45760	47574							duplication	1.2807
YOL147C	PEX11	47933	48643							duplication	1.2807
YOL146W	PSF3	48864	49448							duplication	1.2807
YOL145C	CTR9	49555	52788							duplication	1.2807
YOL144W	NOP8	53098	54552							duplication	1.2807
YOL143C	RIB4	54595	55104							duplication	1.2807
YOL142W	RRP40	55558	56280							duplication	1.2807
YOL141W	PPM2	56452	58539							duplication	1.2807
YOL140W	ARG8	58759	60030							duplication	1.2807
YOL139C	CDC33	60383	61024							duplication	1.2807
YOL138C	RTC1	61325	65350							duplication	1.2807
YOL137W	BSC6	65621	67114							duplication	1.2807
YOL136C	PFK27	67561	68754							duplication	1.2807
YOL135C	MED7	69376	70044							duplication	1.2807
YOL134C	-	70156	70545							duplication	1.2807
YOL133W	HRT1	70325	70690							duplication	1.2807
YOL132W	GAS4	71300	72715							duplication	1.2807
YOL131W	-	73031	73357							duplication	1.2807
YOL130W	ALR1	74400	76979							duplication	1.2807
YOL129W	VPS68	77560	78114							duplication	1.2807
YOL128C	YGK3	78352	79479							duplication	1.2807
YOL127W	RPL25	80348	81190							duplication	1.2807
YOL126C	MDH2	81787	82920							duplication	1.2807
YOL125W	TRM13	83834	85264							duplication	1.2807
YOL124C	TRM11	85456	86757							duplication	1.2807
YOL123W	HRP1	87844	89448							duplication	1.2807
YOL122C	SMF1	89692	91419							duplication	1.2807
YOL121C	RPS19A	92026	92850							duplication	1.2807
YOL120C	RPL18A	93395	94402							duplication	1.2807
YOL119C	MCH4	94856	96361							duplication	1.2807
YOL118C	-	96608	96916							duplication	1.2807
YOL117W	RRI2	97551	99488							duplication	1.2807
YOL116W	MSN1	99809	100957							duplication	1.2807
YOL115W	PAP2	101475	103229							duplication	1.2807
YOL114C	-	103317	103925							duplication	1.2807
YOL113W	SKM1	104326	106293							duplication	1.2807
YOL112W	MSB4	106710	108188							duplication	1.2807
YOL111C	MDY2	108258	108896							duplication	1.2807
YOL103W-A	-	118000	119322	deletion	0.1967	deletion	0.1328	deletion	0.0098	deletion	0.1997	deletion	0.1213	deletion	0.1131	deletion	0.2329			deletion	0.0918	deletion	0.113					deletion	0.2447																			deletion	0.2601
YOL103W-B	-	118000	123268	deletion	0.1967	deletion	0.1328	deletion	0.0098	deletion	0.1997	deletion	0.1213	deletion	0.1131	deletion	0.2329			deletion	0.0918	deletion	0.113					deletion	0.2447
YOL082W	ATG19	168727	169974							duplication	1.3997
YOL081W	IRA2	171070	180309							duplication	1.3997
YOL080C	REX4	180558	181427							duplication	1.3997
YOL079W	-	181057	181455							duplication	1.3997
YOL078W	AVO1	181682	185212							duplication	1.3997
YOL077W-A	ATP19	185438	185644							duplication	1.3997
YOL077C	BRX1	185848	186723							duplication	1.3997
YOL052C-A	DDR2	231570	231755							duplication	1.2689
YOL052C	SPE2	232446	233636							duplication	1.2689
YOL051W	GAL11	234940	238185							duplication	1.2689
YOL050C	-	237882	238202							duplication	1.2689
YOL049W	GSH2	238619	240094							duplication	1.2689
YOL048C	RRT8	240204	241310							duplication	1.2689
YOL047C	-	241614	242747							duplication	1.2689
YOL046C	-	243466	244140							duplication	1.2689
YOL045W	PSK2	243497	246802							duplication	1.2689
YOL044W	PEX15	247150	248301							duplication	1.2689
YOL043C	NTG2	248392	249534							duplication	1.2689
YOL042W	NGL1	249825	250916							duplication	1.2689
YOL041C	NOP12	251267	252646							duplication	1.2689
YOL040C	RPS15	253149	253577							duplication	1.2689
YOL039W	RPP2A	254297	254617							duplication	1.2689
YOL038C-A	-	254926	255021							duplication	1.2689
YOL038W	PRE6	255337	256101							duplication	1.2689
YOL030W	GAS5	268187	269641							duplication	1.4299					duplication	1.2923
YOL029C	-	269815	270420							duplication	1.4299					duplication	1.2923
YOL028C	YAP7	270633	271370							duplication	1.4299					duplication	1.2923
YOL027C	MDM38	272003	273724							duplication	1.4299					duplication	1.2923
YOL026C	MIM1	274012	274353							duplication	1.4299					duplication	1.2923
YOL011W	PLB3	305349	307409							duplication	1.4824
YOL010W	RCL1	307938	309041							duplication	1.4824
YOL009C	MDM12	309324	310139							duplication	1.4824
YOL008W	COQ10	310312	310935							duplication	1.4824
YOL007C	CSI2	311342	312367							duplication	1.4824
YOR032W-A	-	392176	392376							duplication	1.3412
YOR033C	EXO1	392416	394524							duplication	1.3412
YOR034C	AKR2	394837	397086							duplication	1.3412
YOR034C-A	-	397426	397668							duplication	1.3412
YOR035C	SHE4	397735	400104							duplication	1.3412
YOR036W	PEP12	400348	401214							duplication	1.3412
YOR037W	CYC2	401555	402655							duplication	1.3412
YOR049C	RSB1	422668	423732							duplication	1.3783
YOR050C	-	424270	424617							duplication	1.3783
YOR051C	ETT1	424846	426084							duplication	1.3783
YOR052C	-	426772	427224							duplication	1.3783
YOR053W	-	427817	428158							duplication	1.3783																											deletion	0.5637					deletion	0.5386
YOR054C	VHS3	427833	429857							duplication	1.3783
YOR055W	-	429478	429912							duplication	1.3783
YOR056C	NOB1	430247	431626							duplication	1.3783
YOR057W	SGT1	432186	433373							duplication	1.3783
YOR066W	MSA1	449436	451325							duplication	1.4468
YOR067C	ALG8	451729	453462							duplication	1.4468
YOR069W	VPS5	453768	455795							duplication	1.4468
YOR068C	VAM10	453869	454213							duplication	1.4468
YOR084W	LPX1	480587	481750							duplication	1.3446																					deletion	0.721
YOR085W	OST3	482033	483085							duplication	1.3446
YOR086C	TCB1	483219	486779							duplication	1.3446
YOR087W	YVC1	487707	489734							duplication	1.3446
YOR089C	VPS21	490196	490828							duplication	1.3446
YOR090C	PTC5	491123	492841							duplication	1.3446
YOR091W	TMA46	493433	494470							duplication	1.3446
YOR113W	AZF1	534075	536819							duplication	1.278
YOR114W	-	537570	538454							duplication	1.278
YOR115C	TRS33	538659	539465							duplication	1.278
YOR116C	RPO31	539763	544145							duplication	1.278
YOR117W	RPT5	545029	546333							duplication	1.278
YOR118W	RTC5	546857	548560							duplication	1.278
YOR134W	BAG7	578564	579793							duplication	1.3164
YOR135C	IRC14	580159	580500							duplication	1.3164
YOR136W	IDH2	580250	581359							duplication	1.3164
YOR137C	SIA1	581813	583681							duplication	1.3164
YOR138C	RUP1	584309	586324							duplication	1.3164
YOR139C	-	586950	587342							duplication	1.3164
YOR140W	SFL1	586981	589281							duplication	1.3164
YOR141C	ARP8	589942	592587							duplication	1.3164
YOR142W	LSC1	593057	594046							duplication	1.3164
YOR142W-A	-	595112	596434			deletion	0.1543	deletion	0.0471	deletion	0.3693					deletion	0.3827			deletion	0.5009	deletion	0.3262																									deletion	0.073
YOR142W-B	-	595112	600380					deletion	0.0471	deletion	0.3693					deletion	0.3827			deletion	0.5009	deletion	0.3262
YOR143C	THI80	601383	602342							deletion	0.3693									deletion	0.5009
YOR357C	SNX3	1009224	1009712							duplication	1.3387
YOR358W	HAP5	1010161	1010889							duplication	1.3387
YOR359W	VTS1	1011189	1012760							duplication	1.3387
YOR360C	PDE2	1013241	1014821							duplication	1.3387
YOR361C	PRT1	1015361	1017652							duplication	1.3387
YOR362C	PRE10	1017880	1018746							duplication	1.3387
YOR363C	PIP2	1020222	1023212							duplication	1.3387
YOR364W	-	1023371	1023739							duplication	1.3387
YOR365C	-	1023461	1025572							duplication	1.3387
YOR366W	-	1025256	1025609							duplication	1.3387
YOR367W	SCP1	1026007	1026609							duplication	1.3387
YOR376W-A	-	1045196	1045351							duplication	1.4295
YOR377W	ATF1	1046226	1047803							duplication	1.4295
YOR378W	-	1049511	1051058							duplication	1.4295
YOR379C	-	1050726	1051064							duplication	1.4295
YOR380W	RDR1	1051290	1052930							duplication	1.4295
YPL278C	-	15053	15355	duplication	2.7691	duplication	1.8593	duplication	3.0605	duplication	2.2744	duplication	3.2704	duplication	3.2314	duplication	1.538	duplication	2.0576	duplication	2.4096	duplication	2.3189									duplication	1.9219	duplication	2.205	duplication	1.5552			duplication	1.971					duplication	2.0506	deletion	0.1911
YPL277C	-	15405	16868	duplication	2.7691	duplication	1.8593			duplication	2.2744	duplication	3.2704	duplication	3.2314	duplication	1.538	duplication	2.0576			duplication	2.3189									duplication	1.9219	duplication	2.205	duplication	1.5552			duplication	1.971					duplication	2.0506
YPL276W	-	17948	18385	duplication	2.7691					duplication	2.2744	duplication	2.8219	duplication	2.4635	duplication	1.538			duplication	2.1744															duplication	1.5552			duplication	1.971	duplication	2.4132			duplication	2.0506
YPL275W	FDH2	18369	19079							duplication	2.2744			duplication	2.4635	duplication	1.538			duplication	2.1744																					duplication	2.4132			duplication	2.0506
YPL274W	SAM3	22938	24701	duplication	1.5919	duplication	1.8576	duplication	2.2931	duplication	2.9018	duplication	2.2263	duplication	2.4336	duplication	1.9853	duplication	2.143	duplication	2.1744	duplication	2.7778	duplication	2.6961	duplication	2.1448	duplication	2.0109	duplication	2.076	duplication	2.0051	duplication	2.0901	duplication	2.0221	duplication	1.9952	duplication	2.0064	duplication	2.4132	duplication	2.2393	duplication	2.0506
YPL257W	-	63279	63860			deletion	0.1091			deletion	0.1256
YPL256C	CLN2	64977	66614							duplication	1.2917
YPL255W	BBP1	67725	68882							duplication	1.2917
YPL254W	HFI1	69485	70951							duplication	1.2917
YPL253C	VIK1	71063	73006							duplication	1.2917
YPL252C	YAH1	73363	73881							duplication	1.2917
YPL251W	-	73625	73927							duplication	1.2917
YPL250C	ICY2	74309	74719							duplication	1.2917
YPL249C-A	RPL36B	75699	76239							duplication	1.2917
YPL250W-A	-	75702	75989							duplication	1.2917
YPL249C	GYP5	76669	79353							duplication	1.2917
YPL248C	GAL4	79711	82356							duplication	1.2917
YPL247C	-	82625	84196							duplication	1.2917
YPL246C	RBD2	84509	85297							duplication	1.2917
YPL245W	-	85586	86950							duplication	1.2917
YPL244C	HUT1	87014	88033							duplication	1.2917
YPL243W	SRP68	88517	90316							duplication	1.2917
YPL242C	IQG1	90622	95109							duplication	1.2917
YPL241C	CIN2	95372	96258							duplication	1.2917
YPL240C	HSP82	96496	98625							duplication	1.2917
YPL239W	YAR1	99484	100086							duplication	1.2917
YPL238C	-	100474	100863							duplication	1.2917
YPL237W	SUI3	100496	101353							duplication	1.2917
YPL236C	-	101608	102702							duplication	1.2917
YPL235W	RVB2	103232	104647							duplication	1.2917
YPL234C	VMA11	104946	105440							duplication	1.2917
YPL233W	NSL1	106172	106822							duplication	1.2917
YPL232W	SSO1	107275	108147							duplication	1.2917
YPL231W	FAS2	108652	114315							duplication	1.2917
YPL230W	USV1	115219	116487							duplication	1.2917
YPL229W	-	117067	117687							duplication	1.2917
YPL228W	CET1	118382	120031							duplication	1.2917
YPL227C	ALG5	120163	121167							duplication	1.2917
YPL226W	NEW1	121767	125357							duplication	1.2917
YPL225W	-	126006	126446							duplication	1.2917
YPL224C	MMT2	126634	128088							duplication	1.2917
YPL223C	GRE1	128632	129138							duplication	1.2917
[truncated: 1,678 more rows]
[truncated: 66 more columns]

## Sheet: Supp.Table4
Gronchi et al., 2019 "Natural S. cerevisiae strain reveals peculiar genomic traits for starch-to-bioethanol production: the design of an amylolytic consolidated bioprocessing yeast"
Supplementary Table 4. Heat map depicting the copy number variation of selected GO terms with S. cerevisiae S288C as reference. Query genes are indicated by rows and ordered by chromosome location, while strains are in columns. Strains are grouped according to the current industrial application (A: Wine; B: Ale/Rhum; C: Bioethanol). Values of absolute gene copy number is indicated by color scale …
				Strain	L20	AWRI796	BM45	EC1118	ICVD254	JCY254	QA23	VL1	WLP705		CLIB382	L328	WLP001	WLP800	WY1084		BG1	CAT-1	CBS7959	CBS7960	CBS7961	CBS7962	CBS7963	CBS7964	Ethanol Red	ISO12	M1.1	M.14.1	M.9.1	RP.10.13	RP.10.14	RP.10.4	RP11.4.11	RP11.4.14	RP11.4.1	SA.10.1.VL1	SA.10.1.VR4	SA.1.5	SA-1	SA.9.2.BL3	SA.9.3.VR1	SA.9.4.BR2	SA.9.4.VL4	SM.8.2.C13	SM.8.7.BR1
			Gene ID
			YAL002W	VPS8	1.4257			1.2755															2.0081
			YAL007C	ERP2	1.5366			1.2755															1.9048				1.2751
			YAL013W	DEP1	1.5366			1.2755				1.2874											1.9048				1.2751
			YAL014C	SYN8	1.5366			1.2755															1.9048				1.2751
			YAL015C	NTG1	1.5366			1.2755				1.2874											1.9048				1.2751
			YAL017W	PSK1	1.5366			1.2755				1.2874											1.9048				1.2751
			YAL019W	FUN30	1.5366			1.2755															1.9048				1.2751
			YAL022C	FUN26	1.4752			1.2755															1.9048				1.2751
			YAL023C	PMT2	1.4752			1.2755				1.3565											1.9048				1.2751
			YAL024C	LTE1	1.4752			1.2755															1.9048				1.2751
			YAL026C	DRS2	1.4752			1.2755															1.9048				1.2751
			YAL027W	SAW1	1.4752			1.2755				1.3565											1.9048				1.2751
			YAL028W	FRT2	1.4752			1.2755				1.3565											1.9048				1.2751
			YAL030W	SNC1	1.4752			1.2755															1.9048				1.2751
			YAL036C	RBG1	1.4752							1.3565											1.9048				1.2751
			YAL042W	ERV46	1.4752																		1.9048				1.2904
			YAL053W	FLC2	1.4752							1.3007											1.9048				1.2904
			YAL054C	ACS1	1.4752																		1.9048
			YAL055W	PEX22	1.4752																		1.9048
			YAL058W	CNE1	1.4752																		1.9048
			YAL067C	SEO1	0.061		0.0309															1.903				0.1562			1.7128	1.691	2.4578	2.6645	2.4425	2.2155		1.8516	2.3097	2.2931	2.3143		2.4079	1.8038		2.4381	2.7455	2.6133	2.3214	2.6592	2.4268
			YAR002C-A	ERP1	1.4257			1.2755															2.0081				1.3222
			YAR002W	NUP60	1.4257			1.2755				1.2536											2.0081				1.3222
			YAR007C	RFA1	1.4257			1.2755				1.2536											2.0081				1.3222
			YAR014C	BUD14	1.4464			1.3972															1.9805				1.3391
			YAR042W	SWH1	1.5309																		1.8687				1.234
			YBL085W	BOI1	1.2986
			YBL088C	TEL1	1.2986
			YBL089W	AVT5	1.2986
			YBL099W	ATP1	1.2986
			YBL101C	ECM21	1.4565			1.4897
			YBL102W	SFT2	1.4565			1.4897
			YBL104C	SEA4	1.4565			1.4897										1.3904
			YBL106C	SRO77	1.4565			1.4897																			1.2073
			YBR298C	MAL31	2.4968	1.6452	1.9549	1.7369														1.7988		1.7667	2.4542	2.3153	1.9386		5.2269	5.7983	1.878	2.1192	2.2007	1.9413	1.8923	2.1943	2.4668	2.5131	2.5303	1.7397	1.8221	2.0127	2.1254	2.1086	2.0633	2.094	1.9169	2.2067	2.1706
			YBR302C	COS2				1.7369																					0.2343	0.2497
			YCL001W	RER1	1.3118																																							1.5284
			YCL025C	AGP1	1.5079																								1.5149	1.6844														1.527
			YCL026C-A	FRM2	1.5079						1.2576																		1.5149	1.6844														1.527
			YCL026C-B	HBN1	1.5079						1.2576																		1.5149	1.6844														1.527
			YCL032W	STE50	1.5079						1.2576																																	1.527
			YCL033C	MXR2	1.5079						1.2576
			YCL034W	LSB5	1.5079
			YCL035C	GRX1	1.5079						1.2576																																	1.4373
			YCL038C	ATG22	1.5079																																							1.3814
			YCL040W	GLK1	1.5079																																							1.3814
			YCL043C	PDI1	1.5079
			YCL047C	POF1	1.5079					1.2774																	1.277																	1.5426
			YCL052C	PBN1	1.5079																						1.277																	1.6907
			YCL061C	MRC1	1.5079																					1.2779	1.277																	1.6907
			YCL069W	VBA3	1.5079	1.2995																											2.0225		1.7236									2.1768		1.5379		1.7035	1.8491
			YCL073C	GEX1	1.5079	1.2995		2.6939														1.9451	1.8814	1.8927			2.3461	1.9495			1.8149	2.0022	2.0225	1.951			1.872				1.8688	1.8408		2.1768	1.9512				1.8491
			YCR005C	CIT2	1.3118																																							1.5284
			YCR008W	SAT4	1.3118																																							1.5956
			YCR009C	RVS161	1.3118																																							1.5956
			YCR010C	ADY2	1.3118																																							1.5956
			YCR011C	ADP1	1.3118																																							1.5956
			YCR014C	POL4	1.3118																																							1.5956
			YCR021C	HSP30	1.3118																							2.1303							1.6078									1.555					2.1011
			YCR023C	YCR023C	1.3118																							2.1303							1.6078									1.555					2.1011
			YCR026C	NPP1	1.3118																							2.1303							1.6078									1.555					2.1011
			YCR027C	RHB1	1.3118																							2.1303							1.6078									1.555					2.1011
			YCR028C	FEN2	1.3524			1.2994																																				1.5748
			YCR030C	SYP1	1.3524			1.2994																																				1.5748
			YCR033W	SNT1	1.3524			1.2994									1.3795																											1.5748
			YCR034W	ELO2	1.3524			1.2994																																				1.5748
			YCR037C	PHO87	1.3524		1.362	1.2994																																				1.5748
			YCR065W	HCM1	1.3524												1.3327																											1.4129
			YCR066W	RAD18	1.3524												1.3327																											1.4129
			YCR067C	SED4	1.3524																																							1.4129
			YCR073C	SSK22	1.3524			1.2799								1.2745	1.3327																											1.4387
			YCR075C	ERS1	1.3524			1.2799																																				1.4387
			YCR083W	TRX3	1.3524			1.2799									1.3327																											1.8671
			YCR084C	TUP1	1.3524			1.2799									1.3327																											1.8671
			YCR092C	MSH3	1.3524			1.2799									1.4674												1.2724															1.8671
			YCR094W	CDC50	1.3524			1.2799																					1.2724															1.8671
			YCR098C	GIT1	1.3524																						1.713		1.2724															1.8671	2.1615			1.9611
			YCR100C	EMA35	1.3524			1.7805																			1.713	2.2689	1.2724		2.6447	2.6814	2.589	2.8476		3.1015		2.5754						1.8671	2.1615	3.1117		1.9611	3.3473
			YDL234C	GYP7	1.459																									0.5006
			YDL235C	YPD1	1.459																									0.5006
			YDL245C	HXT15		0.3096	0.5556	0.3809														0.2887	0.0259	0.4624	0.5098			0.4292	0.6246	0.3574	0.2467	0.0258	0.0448	0.2779		0.4944	0.309	0.0763	0.2998	0.3327	0.0519	0.5247	0.0488	0.2975	0.0367	0.2933	0.2871	0.3298	0.2723
			YDL247W	MPH2	0.6579	0.3096	0.5556	0.3809														0.2887	0.0259	0.4624	0.5098	0.5029	0.567	0.4292	0.6246	0.3574	0.2467	0.0258	0.0448	0.2779		0.4944	0.309	0.0763	0.2998	0.3327	0.0519	0.5247	0.0488	0.2975	0.0367	0.2933	0.2871	0.3298	0.2723
			YDL248W	COS7	0.3329	0.3096	0.5556	0.3809														0.2887		0.4624				0.4292		0.3574	0.2467	0.0258	0.0448	0.2779		0.4944	0.309	0.0763	0.2998		0.0519			0.2975	0.0367	0.2933	0.2871	0.3298	0.2723
			YDR038C	ENA5																			0.2708					0.2592	0.3014						0.3986							0.2856
			YDR039C	ENA2		0.4229	0.7256	0.5434														0.4748	0.2708	0.5723	0.5415	0.5583	0.5407	0.2592	0.3014	0.2481	0.2354		0.4023		0.3986	0.3697	0.3863	0.3999	0.3926	0.5624	0.402	0.2856	0.5947	0.4047	0.3867	0.3817	0.4266	0.4031	0.2785
			YDR342C	HXT7				1.2636														0.3261	0.2464	0.2457	0.2391	0.2529	0.2227	0.2346			0.2317	0.2436	0.2357	0.2387		0.2354	0.237	0.2368	0.2398	0.2569	0.2363	0.2401	0.2318	0.3622	0.2382	0.2097	0.2056	0.2365	0.2419
			YDR343C	HXT6				1.2636														0.3261	0.2464												0.1627			0.2368		0.2569		0.2401		0.3622
			YDR540C	IRC4	1.3927											0.0154			1.3134		0.6457	0.0042		0.0056										0.0085			0.5581		0.5565		0.5338	0.004		0.553	0.6352		0.0061	0.5909	0.6125
			YER179W	DMC1	1.375
			YER185W	PUG1	1.375
			YFL003C	MSH4	1.4513																																	1.5726
			YFL005W	SEC4	1.4513																																	1.5726
			YFL007W	BLM10	1.4513																																	1.5726
			YFL008W	SMC1	1.4513																																	1.5726
			YFL011W	HXT10	1.4513																																	1.5726
			YFL014W	HSP12	1.4513																																	1.5726
			YFL016C	MDJ1	1.4513																																	1.5726
			YFL021W	GAT1	1.4513																	0.7018
			YFL024C	EPL1	1.4513							1.2596																										1.5058
			YFL025C	BST1	1.4513																																	1.5058
			YFL027C	GYP8	1.4513																																	1.5058
			YFL031W	HAC1	1.4513
			YFL033C	RIM15	1.4513																																	1.5384
			YFL034W	MIL1	1.4513																																	1.5384
			YFL038C	YPT1	1.4513																																	1.5384
			YFL039C	ACT1	1.4513																																	1.5384
			YFL040W	YFL040W	1.4513																																	1.5384
			YFL041W	FET5	1.4513																																	1.5384
			YFL044C	OTU1	1.4513							1.3457																										1.5384
			YFL048C	EMP47	1.4513																																	1.5384
			YFL050C	ALR2	1.4513																																	1.5384
			YFL053W	DAK2	1.2819	0.2604		0.0237			0.2086	0.4395			0.0355		0.0387	0.0834	0.0131			0.003		1.894	1.8651			1.9543			1.5005		1.6248				0.0282		0.0274	1.5441	0.462			0.0427	0.1224	0.4711	0.0357	0.0445	1.5641
			YFL054C	AQY3	1.2819	0.2604		0.0237														0.003		1.894	1.8651			1.9543			1.5005	1.5903	1.6248				0.0282		0.0274	1.5441	0.462			0.0427	0.1224	0.4711	0.0357	0.0445	1.5641
			YFL055W	AGP3	1.2819	0.2604		0.0237														0.003		1.894	1.8651			1.9543			1.5005	1.5903	1.6248				0.0282		0.0274	1.5441	0.462			0.0427	0.1224	0.4711	0.0357	0.0445	1.5641
			YFR003C	YPI1	1.4002							1.2926															1.2595											1.6379
			YFR009W	GCN20	1.4002																						1.2595											1.6379
			YFR014C	CMK1	1.4002																						1.2595											1.4884
			YFR015C	GSY1	1.4002			1.369																			1.2595											1.4884
			YFR017C	IGD1	1.4002			1.369																														1.5163
			YFR021W	ATG18	1.4002			1.369																														1.5163
			YFR022W	ROG3	1.4002																																	1.5163
			YFR027W	ECO1	1.5402																																	1.4211
			YFR028C	CDC14	1.5402
			YFR033C	QCR6	1.5402																																	1.4748
			YFR034C	PHO4	1.5402
			YFR037C	RSC8	1.5402
			YFR043C	IRC6	1.5402																						1.2856											1.6087							1.2955
			YFR045W	MRX20	1.5402																						1.2856											1.5545
			YFR049W	YMR31	1.5402																						1.2856											1.5545
			YFR051C	RET2	1.5402																						1.2856											1.5545
			YFR053C	HXK1	1.5402			1.3471																			1.2856											1.5545
			YGL051W	MST27	0.0925	0.1922		0.3692														0.6405		0.1482		0.1118	0.1727	0.161			0.1155	0.4846	0.1155		0.0181	0.2028		0.5458			0.1627								0.4886
			YGL053W	PRM8	0.0925		0.3918	0.3692																0.1482		0.1118	0.1727	0.161			0.1155	0.4846	0.1155	0.482	0.0181	0.2028		0.5458		0.4576	0.1627					0.0675			0.4886
			YGL244W	RTF1	1.5433
			YGL253W	HXK2	1.5433
			YGL255W	ZRT1	1.5433
			YGL256W	ADH4	1.5433																								1.2756
			YGL263W	COS12	1.5433		0.0251															0.4915			2.9046	2.2102	2.049		0.0307	0.0156		1.7929	1.3139	0.5376	0.6053	1.3578	0.5766	0.6248	0.6316	2.3844	0.629			0.6435	0.0477	1.3672	0.5803	0.6707	0.6507
			YGR289C	MAL11		0.2233	0.0107	0.3563														0.4866			0.1097				0	0				0.5022	0.0907	0.5066	0.0571	0.4716	0.0604	0.0781	0.4804	0.4891	0.0618		0.5459				0.5105
			YGR295C	COS6	0.2521			0.3563
			YHL008C	YHL008C	0.1942
			YHL047C	ARN2																																		0.5442			0.5719	0.5454				0.581			0.5413
			YHL048W	COS8																																		0.5442								0.581
			YHR053C	CUP1-1																		0.4009			0.5156					0.5151	2.6883		0.508			3.433	0.5183	7.1403	0.5339			6.7987					0.5456	0.544
			YHR055C	CUP1-2																		0.4009			0.5156		4.1144		0.4368	0.5151	2.6655		0.508				0.5183	4.5688	0.5339		3.5333	6.9412		0.5318			0.5456	0.544
			YHR073W	OSH3				1.332
			YIL170W	HXT12			0.1144																				0.0345		2.6523								0.472							0.609					0.2618
			YIL171W	YIL171W	0.1664		0.1144	0.5096															0.3793				0.0345	0.3988	2.6523	2.6191	0.4128							0.4783				0.4429
			YIL173W	VTH1	0.1664	0.3808	0.1144	0.5096															0.3793	0.3884	0.0892	0.5179	0.0345	0.3988			0.4128	0.4632	0.5086		0.5562	0.6118		0.4783		0.1724		0.4429				0.4988
			YIR028W	DAL4	1.338			1.4731																		1.2436
			YIR031C	DAL7	1.338			1.4731			1.4959															1.2436
			YIR033W	MGA2	1.338			1.4731
			YIR037W	HYR1	1.338																					1.3086
			YJL214W	HXT8																									2.3618																	0.392
			YJL219W	HXT9			0.0919																0.3147	0.2216	0.0991	0.124	0.0254	0.3397			0.3387		0.4281	0.4714						0.1677	0.5658	0.1722							0.1173
			YJL222W	VTH2	0.1857	0.5519	0.0919																0.3147		0.0991	0.5638	0.0254	0.3397	2.6016	2.2321	0.3387	0.5171	0.4281					0.494		0.1677			0.1096			0.5563
			YJR152W	DAL5	1.3883			1.5726																					1.303
			YJR158W	HXT16	0.5952	0.2556	0.558	0.2712														0.2754	0.0786	0.4605	0.468	0.5079	0.5594	0.4354	0.5546	0.2864	0.2398	0.0118	0.0129	0.2847		0.4991	0.295	0.0319	0.3042	0.2955	0.0182	0.4942	0.0466	0.2999	0.0206	0.2713	0.2792	0.2871	0.2493
			YJR160C	MPH3		0.2556	0.558	0.2712														0.2754	0.0786					0.4354		0.3003	0.2398	0.0118	0.0129	0.2847			0.295	0.0319	0.3042	0.2955	0.0182		0.0466	0.2999	0.0206	0.2713	0.2792	0.2871	0.2493
			YKL203C	TOR2	1.2806
			YKL217W	JEN1	1.3671																										2.488	2.3347		1.5182		1.6386				1.398	2.0035		2.136	1.5829		1.6034	1.5865	1.6216
			YKL219W	COS9	1.3671																	1.6876									2.488	2.3347				1.6998				1.4732						1.7235		2.1123
			YKL221W	MCH2																		1.6876	2.0889								2.488	2.3347		1.6644		1.6998				1.4732		1.9697	2.1499			1.7235		2.1123
			YKR039W	GAP1																					2.3677						1.5495	1.5193	1.9317		3.6261	1.9445	1.5741		1.4473	2.2695			3.033	1.5396	2.0787	1.9623	1.573	1.569	2.5062
			YKR103W	NFT1	1.3358																								0.0084	0.0037								0.4975
			YKR104W	YKR104W	1.3358																								0.0084	0.0037								0.4975
			YKR105C	VBA5	0.4066			0.2308														0.4509										0.402		0.441	0.3564
			YKR106W	GEX2		0.2012	0.1383	0.2308														0.4509	0.1971	0.1846	0.5323		0.2094	0.1702	0.389	0.3683	0.3211	0.402	0.1914	0.441	0.3564		0.4067	0.2964	0.3625	0.4528	0.14	0.1175	0.1643	0.5394	0.2183	0.1923	0.348		0.2221
			YLR154W-C	TAR1	31.3692	33.0523	42.5014	41.2576	43.1222	43.6163	47.1329	39.4049	47.5584		67.7802	53.3862	18.0636	21.8764	33.5111		26.8633	58.2679	47.411	36.5276	67.9556	33.4068	80.18	40.8377	45.1306	28.355	52.3517	54.0593	45.6365	48.9577	49.6514	42.1207	56.3013	57.565	53.4274	53.88	55.0734	48.4926	35.8501	65.582	42.9717	70.5151	64.2095	58.9904	38.0301
			YLR155C	ASP3-1	0.0344	0.067	0.0103	0.0217														0.6277	1.6397	36.5276	0.3777	0.117	0.0015	0.4586	0.0273	0.0124	0.0009	0.1626	0.1427	0.3785	0.0022	0.1847		0.4522		0.3058	1.5495	0.1345	0.304	0.5902	0.1111	0.1397	0.5992	0.6522	0.1976
			YLR157C	ASP3-2	0.0344	0.067	0.0103	0.0217														0.6277	1.6397	36.5276	0.3777	0.117	0.0015	0.4607	0.0273	0.0124	0.0009	0.1626	0.1427	0.3785		0.1847		0.4659		0.3058	1.489	0.1345	0.304	0.5902	0.1111	0.1397	0.5992	0.6522	0.1976
			YLR158C	ASP3-3	0.0344	0.067	0.0103	0.0217															1.7085	2.6666	0.2865	0.117	0.0771	0.4607	0.0273	0.0643	0.0515	0.0232	0.1427	0.3785	0.1795	0.0248		0.4854		0.4154		0.1345	0.255		0.1111	0.1397	0.5992	0.5981	0.0561
			YLR160C	ASP3-4	0.0344	0.067	0.0103	0.0217															1.7085	2.6666	0.2865	0.117	0.0771	0.4607	0.0273	0.0643	0.0515	0.0232	0.1427	0.3785	0.1795	0.0248		0.4854		0.4154		0.1345	0.255		0.1111	0.1397		0.5981	0.0561
			YNR055C	HOL1	1.3315
			YNR056C	BIO5	1.3315
			YNR065C	YNR065C	1.3315
			YNR066C	YNR066C	1.3315																								1.2927						1.6512	1.5387
			YNR070W	PDR18	1.3315																								1.2927						1.6512	1.6893
			YNR072W	HXT17	1.3315
			YNR074C	AIF1	1.5565						0.5783	2.2113	2.1115		0.0041		0.0637	0.0673	0.2999				0.0574						0.0216	0.0104					0.5134	1.7834									0.5382
			YNR075W	COS10	1.5565																		0.0574						0.0216	0.0104					0.5134	1.7834									0.5382
			YOL156W	HXT11			0.0234	1.2807															0.1517	0.2016	0.2334		0.0196	0.2319												0.4336
			YOL158C	ENB1			0.0234	1.2807															0.1517	0.2016			0.0196	0.2319			0.121	0.5438	0.5859	0.518	0.5603	0.5982		0.517			0.5601	0.5358	2.2177	0.5743	1.8858				0.0919
			YOL162W	YOL162W	0.019	0.0251	0.0234	0.0448														0.0328	0.0393	0.0748	0.1318	0.0613	0.0386	0.0469	0.0546	0.0016	0.121	0.1768	0.1641	0.0589	0.0377	0.0912	0.027	0.176	0.0472	0.2895	0.5327	0.0707	1.2284	0.0408	0.6173	0.0835	0.0284	0.0227	0.0293
			YOL163W	YOL163W	0.019	0.0251	0.0234	0.0448														0.0328	0.0393	0.0748	0.1318	0.0613	0.0386	0.0469	0.0546	0.0016	0.121	0.1768	0.1641	0.0589	0.0377	0.0912	0.027	0.176	0.0472	0.2895	0.5327	0.0707	1.2284	0.0408	0.6173	0.0835	0.0284	0.0227	0.0293
			YOR386W	PHR1																		0.5081	0.0045									0.5415					0.0159		0.0484		0.0206	0.0329		0.5313			0.529	0.5483	0.5495
			YPL265W	DIP5	1.5919
			YPL270W	MDL2	1.5919
			YPL271W	ATP15	1.5919
			YPL274W	SAM3	1.5919	1.8576	2.2931	2.9018														2.0901	2.0221	1.9952	2.0064	2.4132	2.2393	2.0506			1.7635	2.0611	2.1533	2.1136	2.1742	2.0767	2.045	1.9901	2.08	2.0032	2.031	2.1036	2.1583	2.0999	2.167	2.1276	2.0003	2.1431	2.0715
			YPR180W	AOS1	1.3499
			YPR181C	SEC23	1.3499
			YPR184W	GDB1	1.3499						1.3692
			YPR191W	QCR2	1.3499
			YPR192W	AQY1	1.3499
			YPR194C	OPT2	1.3499																								2.4213
			YPR198W	SGE1	1.3499																	1.6546			2.0717					2.5449						1.7776	2.2859		2.2772	1.9232	1.7165		2.2503	1.6756			1.6456	1.8416	2.2446
			YPR199C	ARR1																		1.6546			2.0717				2.1191	2.5449						1.7776	2.2859		2.2772	1.9232	1.7165		2.2503	1.6756			1.6456	1.8416	2.2446
			YPR201W	ARR3																		1.6546			2.0717				2.1191	2.5449						1.8225	2.2859		2.2772	1.9232	1.7165		2.2783	1.7595			1.7515	1.8416	2.2446
									(A)								(B)				(C)
[truncated: 13 more columns]

## Sheet: Supp.Table5
Gronchi et al., 2019 "Natural S. cerevisiae strain reveals peculiar genomic traits for starch-to-bioethanol production: the design of an amylolytic consolidated bioprocessing yeast"
Supplementary Table 5. ORFs in S. cerevisiae L20 that are not present in the reference S288C.
Number of ORFs identified in S. cerevisiae L20 according to the identity threshold considered during the comparison with S. cerevisiae S288C (analysis performed by cd-hit software (v4.8.1)).
Identity threshold	# ORF
80%	220
85%	255
90%	304
95%	410
Nucleotide sequences of ORF found in strain specific regions of S. cerevisiae L20.
>715_g	ATGGACTTGTTTTCCATGAAGGGCAAAATTGCATCCGTAACTGGTGCTTCCGGTGGTATCGGATATGAAATTGCGATTGGTTTTGCGCAGGCAGGTGCTGATGTCGCTATGTGGTACAACACTAATCCTAGTATTGAAAAAGAAGTCGAGGGTTTATCCATGAAATATGGTGTGAAAGTTAAGGCTTATCAATGTGCGCTGACTGACGGCGCAAAAGTCGCTCAGACTATTAAGAAAATAGAAAATGATTTCGGGAAGATTGATATAATGATCGCCAACGCAGGCATTGCTTGGGCGAGCGGGCCACTTGTCGATTTTGCAGAAAAGGATTCTGAAAAATGCGATGCTGAATGGATGAAAATTATGGACGTTGATGTGAATAGTGTCTACTATGTTTCC…
>718_g	ATGAAAGACAACCAAGAGAATCACGACCAAAAGCCATTCATTATCTTAGGTGACAAGAACAAGTTCGAGGCCACCATAGCAAAAGTTGGCGCGACTTTGGTAGATCTGAAAGTAAATGGCCAATCCGTTGTCCTAGGGTACCCTGACGTTAAGGGTTACTTGAATGATCCTGGTAATCTTGTCGGTGCTAACGTTGGCCGTTATGCAAACCGTATCTACAAGGGTGTTTTCAATACACCGGACGGCGCTCACCAGTTGACTGTAAATAATTGTGGTAATGCAAACCACAGCAGCATCAGCTGTTTCAACCGCAAGACCTTCGTGGCATCTCCAGTTGAAAATTCCTCCAGGGACGTTTATATTGCCAAACTCACGTTGTTGGATGACCACACAGTACCC…
>719_g	ATGTGTTTGACTTTGGGGCTGGTCAATGCAAGGGTGCGTGCTGTTACTGACCTTTACCTTTTGGATGCTTCTTTCATCTTTGGTGGAGCCGTTGTGTTACTATCCGGCCTCTTGAGCTTCTGCGTTGGTGATACGTTTGCCATGACGGTTTTTGGCTCGTTCGGAGGATTTTGGATCAGTTGGGGCTGTCTCAACCTGGATCAGTTTGGAGTTGCGCAAGCATATGCCGATAATCCTGAAATATTGCGTAATATAGAGGGGTTCTATCTGGCTGGGTGGTTTGTATTCAATTTAATTGTCGCGGTTTGCGCCGTGAAAAGCACATGGGGATTGTTTTTACTACTGGTTTTCCTTGACTTGACGTTCTTGATGTTATGCATCGGTACTTTCATATCGAAC…
>721_g	ATGACAAAAACCGACCAAAAAACAGCAGTTGCTTTGAACAATCAAGCTATTCAAGACTGGAACATCCCTGATATTGAGGTTCCCACTTATCCAAGAAAGGCCGTCAAAGAGGGGATCGTCCACCTGGGTGTCGGCGGTTTTCATAGATCTCATTTAGCACTCTACATGAATCGCTTGATGCAAAATCATGGCACAAAAGATTGGTCAATATGTGGTGTAGGTCTGATGAGATTTGACGCACCTATGCGTGATGCCTTGCAGAGCCAAGACTGTTTGTACACATTGATGGAGCGCGGAATAGAAAAAACCACAACCCAAGTTATTGGTTCCATCACTTCCTACATGTACGCTCCTGAGAACCCTAGAGCTGTTATTGAGAAGATGGCACATCCAGATACC…
>723_g	ATGTCTGTCGACCGTATTTCTTCGGTGGTTAAAAAAGATAGCTCTTCAACACTGCGAGAAAAAAGAAAAGTATCTCTACCTAAACTAGATTGGGAACTTAATGCCTTAGAACCATATATCTCGGCTCAAATTAACGAGCTGCATTACGCAAAGCACCACCAAACTTATGTGAATGGGTTCAATGCAGCCGTGGATCAACTAGAAAATCTTACTTTTCAACTTGCCTCCAATCCATCGCCCACTATTGCTGAAAAAATTGTTTGTGTCCAGCAAAACCTTAAGTTTCATGGTGGAGGTTTCATCAATCATTGCTTATTCTGGAAGAGTTTGGCTCCCAAATCGCAAGGTGGTGGTAGACCACCTACAGGAGCATTGGCTGAATCTATTGACAAACAGTTT…
>724_g	ATGTTTCCGTTTGGGGCTGCATCTCCAAATTATTTGCTAAACACTTTGATTAGCTCAACTTTTAGGTTTTTATTGATTGAGAATTTGGGTTATCTCAAAAAAGAAGAAATCGGTGTCGATCTAACTAGTGGTAAATCCCACAAAATCATTAGCTAG
>725_g	ATGTCAAAGCTCATCCCTATCGCTAGTCCTGCCCTATCGATGATGACATCGAGGGCTTATGACGAGGTAAAAAATGAAAATGTAGAAAAAGGAGAACAAGGGAGCGTCGACGAGAAAGGAGAATATGTTGACGTCTTGGGCCGTGAGATCATCTCAAGTGAAACCGAGAAGCATGGCAACCTTCCGCTGCAGGCTTATGTCCACTACGCTGGGATCCAGCGTGAATTCGAGAGAGAAAGAGATGAAGATGGCCTGTATGCTGTTCAGAGAGAACAGATGTATACAGACCCTCACAGCAATGTCTCACCATCGAAGCTTGATTCACAGAGAATGCTGCGCATAGCTAAGGCATATTCCGTGTTCTTTTTAATCACTACCGATATTCTGGGCCCATCTAAT…
>726_g	ATGTCAAAACTTGTCCCTATCGCTAGTCCTAACCTATCGATGATGACATCGAGGGCCTACGATGAGGCGAAGAAAGAAAAAGGATCTCAAGGGACCATTGATCATGAGAAAGGAGAATATGTTGACATATCCGGCCGTGAGATCATTTCCAGTGAGAGCGAGAAGCATGGACGCCAACTACCACTGCAGGCTTATGTTCACTACGCTGAGATCCAGCGTGAATTCGAGAGAGAAAGAGATGAAGATGGCCTGTATGCTGTTCAGAGAGAACAGATGTATACAGACCCTCACAGCAATGTCTCACCATCGAAGCTTGATTCACAGAGAATGCTGCGCATAGCTAAGGCATATTCCGTGTTCTTTTTAATCACTACCGATATTCTGGGCCCATCTAATGCT…
